# Supplementary material for: [1,2-Bis(dimethyl­phosphino)ethane]carbon­yl(η5-cyclo­penta­dien­yl)iron(II) diphenyl­phosphinoylborate
Source: Acta Crystallogr Sect E Struct Rep Online. 2008 Jan 11;64(Pt 2):m338–9. doi: 10.1107/S1600536807068651 (PMC2960313; doi:10.1107/S1600536807068651)
Supplement: Supplementary file 1 [file e-64-0m338-sup1.cif]

##############################################################################
###                                                                        ###
###        Electronic paper (Acta Crystallographica Section E)             ###
###                                                                        ###
##############################################################################
#                                                                            #
# This CIF contains the data in a paper accepted for publication in Acta     #
# Crystallographica Section E. It conforms to the requirements of Notes      #
# for Authors for Section E, and has been peer reviewed under the auspices   #
# of the IUCr Commission on Journals.                                        #
#                                                                            #
# Full details of the Crystallographic Information File format               #
# are given in the paper "The Crystallographic Information File (CIF):       #
# a New Standard Archive File for Crystallography" by S. R. Hall, F. H.      #
# Allen and I. D. Brown [Acta Cryst. (1991), A47, 655-685].                  #
#                                                                            #
# The current version of the core CIF dictionary is obtainable from          #
# ftp://ftp.iucr.org/pub/cif_core.dic. The current version number is 2.1.    #
#                                                                            #
# Software is freely available for graphical display of the structure(s) in  #
# this CIF.  For information consult the CIF home page http://www.iucr.org/  #
# cif/home.html                                                              #
#                                                                            #
##############################################################################
                                             
data_global
_audit_creation_method     SHELXTL-V6.1
_journal_date_recd_electronic     2007-12-19
_journal_date_accepted     2007-12-28
_journal_name_full     'Acta Crystallographica, Section E'
_journal_year     2008
_journal_volume     64
_journal_issue      2
_journal_page_first     m338
_journal_page_last     m339
_journal_paper_category     QM
_journal_coeditor_code     HB2681
_publ_contact_author_name
;
 Dr. Lough, Alan J.
;
_publ_contact_author_address
;
 Department of Chemistry
 University of Toronto
 Toronto
 Ontario
 Canada, M5S 3H6
;
_publ_contact_author_email     alough@chem.utoronto.ca
_publ_contact_author_fax     '416 978 8775'
_publ_contact_author_phone     '416 978 6275'
_publ_section_title
;
[1,2-Bis(dimethylphosphino)ethane]carbonyl(\h^5^-cyclopentadienyl)iron(II)
diphenylphosphinoylborate
;
loop_
    _publ_author_name
    _publ_author_address
    'Lee, Kajin'
;
School of Chemistry,
University of Bristol,
Cantock's Close
Bristol BS8 1TS
England
;
    'Lough, Alan J.'
;
Department of Chemistry,
University of Toronto,
Toronto, Ontario, Canada M5S 3H6
;
    'Manners, Ian'
;
School of Chemistry,
University of Bristol,
Cantock's Close
Bristol BS8 1TS
England
;
data_I
_chemical_name_systematic
;
[1,2-Bis(dimethylphosphino)ethane]carbonyl(\h^5^-cyclopentadienyl)iron(II)
diphenylphosphinoylborate
;
_chemical_name_common     ?
_chemical_formula_moiety     'C12 H21 Fe O P2 +, C12 H13 B O P -'
_chemical_formula_sum     'C24 H34 B Fe O2 P3'
_chemical_formula_iupac     '[Fe (C5 H5) (C6 H16 P2) (C O)] (C12 H13 B O P)'
_chemical_formula_weight     514.08
_chemical_melting_point     ?
_symmetry_cell_setting     'Triclinic'
_symmetry_space_group_name_H-M     'P -1'
_symmetry_space_group_name_Hall     '-P 1'
loop_
    _symmetry_equiv_pos_as_xyz
    'x, y, z'
    '-x, -y, -z'
_cell_length_a     9.0244(5)
_cell_length_b     11.4671(4)
_cell_length_c     14.0568(7)
_cell_angle_alpha     67.491(3)
_cell_angle_beta     81.155(2)
_cell_angle_gamma     71.497(3)
_cell_volume     1273.50(11)
_cell_formula_units_Z     2
_cell_measurement_reflns_used     8558
_cell_measurement_theta_min     2.6
_cell_measurement_theta_max     25.0
_cell_measurement_temperature     150.0(10)
_exptl_crystal_description     'cut needle'
_exptl_crystal_colour     'pale yellow'
_exptl_crystal_size_max     0.20
_exptl_crystal_size_mid     0.14
_exptl_crystal_size_min     0.12
_exptl_crystal_density_diffrn     1.341
_exptl_crystal_density_meas     ?
_exptl_crystal_density_method     'not measured'
_exptl_crystal_F_000     540
_exptl_absorpt_coefficient_mu     0.799
_exptl_absorpt_correction_type     'multi-scan'
_exptl_absorpt_process_details     '(SORTAV; Blessing, 1995)'
_exptl_absorpt_correction_T_min     0.521
_exptl_absorpt_correction_T_max     0.943
_exptl_special_details
;
 ?
;
_diffrn_ambient_temperature     150.0(10)
_diffrn_radiation_type     MoK\a
_diffrn_radiation_wavelength     0.71073
_diffrn_radiation_source     'fine-focus sealed tube'
_diffrn_radiation_monochromator     graphite
_diffrn_measurement_device_type     'Nonius KappaCCD'
_diffrn_measurement_method     '\f scans and \w scans with \k offsets'
_diffrn_detector_area_resol_mean     9
_diffrn_reflns_number     8558
_diffrn_reflns_av_R_equivalents     0.0913
_diffrn_reflns_av_sigmaI/netI     0.0938
_diffrn_reflns_theta_min     2.6
_diffrn_reflns_theta_max     25.0
_diffrn_reflns_theta_full     25.0
_diffrn_measured_fraction_theta_max     0.95
_diffrn_measured_fraction_theta_full     0.95
_diffrn_reflns_limit_h_min     -10
_diffrn_reflns_limit_h_max     10
_diffrn_reflns_limit_k_min     -12
_diffrn_reflns_limit_k_max     13
_diffrn_reflns_limit_l_min     -16
_diffrn_reflns_limit_l_max     16
_diffrn_standards_number     0
_diffrn_standards_interval_count     ?
_diffrn_standards_interval_time     ?
_diffrn_standards_decay_%     ?
_refine_special_details
;
 Refinement of F^2^ against ALL reflections.  The weighted R-factor wR and
 goodness of fit S are based on F^2^, conventional R-factors R are based
 on F, with F set to zero for negative F^2^. The threshold expression of
 F^2^ > 2sigma(F^2^) is used only for calculating R-factors(gt) etc. and is
 not relevant to the choice of reflections for refinement.  R-factors based
 on F^2^ are statistically about twice as large as those based on F, and R-
 factors based on ALL data will be even larger.
;
_reflns_number_total     4217
_reflns_number_gt     2935
_reflns_threshold_expression     'I>2\s(I)'
_refine_ls_structure_factor_coef     Fsqd
_refine_ls_matrix_type     full
_refine_ls_R_factor_all     0.0956
_refine_ls_R_factor_gt     0.0584
_refine_ls_wR_factor_gt     0.1438
_refine_ls_wR_factor_ref     0.1763
_refine_ls_goodness_of_fit_ref     1.054
_refine_ls_restrained_S_all     1.054
_refine_ls_number_reflns     4217
_refine_ls_number_parameters     296
_refine_ls_number_restraints     0
_refine_ls_hydrogen_treatment     mixed
_refine_ls_weighting_scheme     calc
_refine_ls_weighting_details
         'calc w=1/[\s^2^(Fo^2^)+(0.0844P)^2^+1.3773P] where P=(Fo^2^+2Fc^2^)/3'
_atom_sites_solution_hydrogens     geom
_atom_sites_solution_primary     direct
_atom_sites_solution_secondary     difmap
_refine_ls_shift/su_max     0.002
_refine_ls_shift/su_mean     0.000
_refine_diff_density_max     0.809
_refine_diff_density_min     -0.792
_refine_ls_extinction_method     none
_refine_ls_extinction_coef     ?
loop_
    _atom_type_symbol
    _atom_type_description
    _atom_type_scat_dispersion_real
    _atom_type_scat_dispersion_imag
    _atom_type_scat_source
    'C' 'C' 0.0033 0.0016
                         'International Tables Vol C Tables 4.2.6.8 and 6.1.1.4'
    'H' 'H' 0.0000 0.0000
                         'International Tables Vol C Tables 4.2.6.8 and 6.1.1.4'
    'B' 'B' 0.0013 0.0007
                         'International Tables Vol C Tables 4.2.6.8 and 6.1.1.4'
    'Fe' 'Fe' 0.3463 0.8444
                         'International Tables Vol C Tables 4.2.6.8 and 6.1.1.4'
    'P' 'P' 0.1023 0.0942
                         'International Tables Vol C Tables 4.2.6.8 and 6.1.1.4'
    'O' 'O' 0.0106 0.0060
                         'International Tables Vol C Tables 4.2.6.8 and 6.1.1.4'
_computing_data_collection     'Collect (Nonius, 1997-2002)'
_computing_cell_refinement     'Denzo-SMN (Otwinowski & Minor, 1997)'
_computing_data_reduction     'Denzo-SMN (Otwinowski & Minor, 1997)'
_computing_structure_solution     'SIR-92 (Altomare <i>et al.</i>,  1994)'
_computing_structure_refinement     'SHELXTL (Sheldrick, 2001)'
_computing_molecular_graphics
                            'PLATON (Spek, 2003) and SHELXTL  (Sheldrick, 2001)'
_computing_publication_material     'SHELXTL  (Sheldrick, 2001)'
loop_
    _atom_site_type_symbol
    _atom_site_label
    _atom_site_fract_x
    _atom_site_fract_y
    _atom_site_fract_z
    _atom_site_U_iso_or_equiv
    _atom_site_adp_type
    _atom_site_calc_flag
    _atom_site_refinement_flags
    _atom_site_occupancy
    _atom_site_disorder_assembly
    _atom_site_disorder_group
    Fe Fe1 0.22249(8) 0.31967(6) 0.79005(5) 0.0227(2) Uani d . 1 . .
    P P1 -0.03606(15) 0.38455(12) 0.78938(10) 0.0256(3) Uani d . 1 . .
    P P2 0.20337(15) 0.11946(11) 0.82546(10) 0.0231(3) Uani d . 1 . .
    O O1 0.2462(5) 0.3727(4) 0.5707(3) 0.0444(10) Uani d . 1 . .
    C C1 0.4180(6) 0.3862(5) 0.7772(4) 0.0339(13) Uani d . 1 . .
    H H1A 0.4862 0.4108 0.7139 0.041 Uiso calc R 1 . .
    C C2 0.4403(6) 0.2587(5) 0.8551(4) 0.0294(12) Uani d . 1 . .
    H H2A 0.5270 0.1779 0.8568 0.035 Uiso calc R 1 . .
    C C3 0.3203(6) 0.2692(5) 0.9321(4) 0.0319(13) Uani d . 1 . .
    H H3A 0.3063 0.1965 0.9974 0.038 Uiso calc R 1 . .
    C C4 0.2271(6) 0.4001(5) 0.9012(4) 0.0305(12) Uani d . 1 . .
    H H4A 0.1336 0.4357 0.9409 0.037 Uiso calc R 1 . .
    C C5 0.2834(6) 0.4729(5) 0.8063(4) 0.0326(13) Uani d . 1 . .
    H H5A 0.2400 0.5691 0.7674 0.039 Uiso calc R 1 . .
    C C6 -0.1017(6) 0.2512(5) 0.7849(4) 0.0328(12) Uani d . 1 . .
    H H6A -0.2134 0.2631 0.8071 0.039 Uiso calc R 1 . .
    H H6B -0.0893 0.2506 0.7138 0.039 Uiso calc R 1 . .
    C C7 -0.0015(6) 0.1229(5) 0.8573(4) 0.0301(12) Uani d . 1 . .
    H H7A -0.0212 0.0471 0.8492 0.036 Uiso calc R 1 . .
    H H7B -0.0275 0.1172 0.9297 0.036 Uiso calc R 1 . .
    C C8 -0.1254(7) 0.5297(5) 0.6827(4) 0.0397(14) Uani d . 1 . .
    H H8A -0.2394 0.5477 0.6902 0.060 Uiso calc R 1 . .
    H H8B -0.0891 0.5149 0.6178 0.060 Uiso calc R 1 . .
    H H8C -0.0961 0.6052 0.6824 0.060 Uiso calc R 1 . .
    C C9 -0.1446(6) 0.4183(6) 0.9003(4) 0.0372(13) Uani d . 1 . .
    H H9A -0.2544 0.4233 0.8977 0.056 Uiso calc R 1 . .
    H H9B -0.1377 0.5022 0.8996 0.056 Uiso calc R 1 . .
    H H9C -0.1003 0.3476 0.9636 0.056 Uiso calc R 1 . .
    C C10 0.2542(6) 0.0595(5) 0.7200(4) 0.0337(13) Uani d . 1 . .
    H H10A 0.2284 -0.0237 0.7398 0.051 Uiso calc R 1 . .
    H H10B 0.3665 0.0453 0.7031 0.051 Uiso calc R 1 . .
    H H10C 0.1952 0.1244 0.6596 0.051 Uiso calc R 1 . .
    C C11 0.3108(6) -0.0181(5) 0.9308(4) 0.0318(12) Uani d . 1 . .
    H H11A 0.2859 -0.0984 0.9380 0.048 Uiso calc R 1 . .
    H H11B 0.2812 -0.0001 0.9950 0.048 Uiso calc R 1 . .
    H H11C 0.4233 -0.0300 0.9163 0.048 Uiso calc R 1 . .
    C C12 0.2342(6) 0.3517(4) 0.6586(4) 0.0275(12) Uani d . 1 . .
    P P3 0.21995(16) 0.08074(12) 0.22685(10) 0.0265(3) Uani d . 1 . .
    O O2 0.3092(5) 0.0325(4) 0.1455(3) 0.0482(11) Uani d . 1 . .
    C C13 0.3424(6) 0.1487(4) 0.2728(4) 0.0246(11) Uani d . 1 . .
    C C14 0.4211(6) 0.2322(5) 0.1986(4) 0.0287(12) Uani d . 1 . .
    H H14A 0.4080 0.2534 0.1276 0.034 Uiso calc R 1 . .
    C C15 0.5184(6) 0.2844(5) 0.2277(4) 0.0346(13) Uani d . 1 . .
    H H15A 0.5714 0.3412 0.1765 0.042 Uiso calc R 1 . .
    C C16 0.5383(6) 0.2541(5) 0.3308(4) 0.0332(12) Uani d . 1 . .
    H H16A 0.6064 0.2886 0.3505 0.040 Uiso calc R 1 . .
    C C17 0.4598(6) 0.1742(5) 0.4046(4) 0.0328(13) Uani d . 1 . .
    H H17A 0.4721 0.1550 0.4754 0.039 Uiso calc R 1 . .
    C C18 0.3619(6) 0.1208(5) 0.3767(4) 0.0283(12) Uani d . 1 . .
    H H18A 0.3082 0.0653 0.4285 0.034 Uiso calc R 1 . .
    C C20 0.2031(6) -0.0630(4) 0.3411(4) 0.0249(11) Uani d . 1 . .
    C C21 0.0648(6) -0.0653(5) 0.4012(4) 0.0303(12) Uani d . 1 . .
    H H21A -0.0229 0.0107 0.3858 0.036 Uiso calc R 1 . .
    C C22 0.0560(7) -0.1787(5) 0.4833(4) 0.0355(13) Uani d . 1 . .
    H H22A -0.0384 -0.1800 0.5238 0.043 Uiso calc R 1 . .
    C C23 0.1819(7) -0.2897(5) 0.5070(4) 0.0348(13) Uani d . 1 . .
    H H23A 0.1741 -0.3672 0.5631 0.042 Uiso calc R 1 . .
    C C24 0.3195(6) -0.2878(5) 0.4489(4) 0.0351(13) Uani d . 1 . .
    H H24A 0.4072 -0.3637 0.4659 0.042 Uiso calc R 1 . .
    C C25 0.3308(6) -0.1761(5) 0.3662(4) 0.0310(12) Uani d . 1 . .
    H H25A 0.4257 -0.1761 0.3262 0.037 Uiso calc R 1 . .
    B B1 0.0223(8) 0.2119(6) 0.1944(5) 0.0338(14) Uani d . 1 . .
    H H1 0.045(6) 0.298(5) 0.132(4) 0.030(13) Uiso d . 1 . .
    H H2 -0.037(7) 0.166(6) 0.160(5) 0.062(18) Uiso d . 1 . .
    H H3 -0.020(6) 0.244(5) 0.265(4) 0.043(15) Uiso d . 1 . .
loop_
    _atom_site_aniso_label
    _atom_site_aniso_U_11
    _atom_site_aniso_U_22
    _atom_site_aniso_U_33
    _atom_site_aniso_U_12
    _atom_site_aniso_U_13
    _atom_site_aniso_U_23
    Fe1 0.0241(4) 0.0196(4) 0.0260(4) -0.0091(3) -0.0030(3) -0.0068(3)
    P1 0.0240(7) 0.0230(7) 0.0301(7) -0.0048(5) -0.0049(6) -0.0097(6)
    P2 0.0233(7) 0.0193(7) 0.0280(7) -0.0083(5) -0.0021(5) -0.0077(5)
    O1 0.061(3) 0.040(2) 0.027(2) -0.012(2) -0.0033(19) -0.0081(17)
    C1 0.033(3) 0.037(3) 0.037(3) -0.023(3) -0.003(2) -0.007(2)
    C2 0.030(3) 0.024(3) 0.037(3) -0.008(2) -0.011(2) -0.009(2)
    C3 0.045(3) 0.032(3) 0.029(3) -0.024(3) -0.007(3) -0.008(2)
    C4 0.034(3) 0.036(3) 0.035(3) -0.015(2) 0.001(2) -0.024(2)
    C5 0.034(3) 0.026(3) 0.046(3) -0.015(2) -0.007(3) -0.014(2)
    C6 0.018(3) 0.039(3) 0.052(3) -0.012(2) -0.002(2) -0.025(3)
    C7 0.025(3) 0.028(3) 0.045(3) -0.013(2) 0.001(2) -0.017(2)
    C8 0.034(3) 0.033(3) 0.038(3) 0.004(2) -0.011(3) -0.006(2)
    C9 0.029(3) 0.050(3) 0.038(3) -0.011(3) 0.005(2) -0.024(3)
    C10 0.040(3) 0.024(3) 0.039(3) -0.010(2) -0.003(3) -0.013(2)
    C11 0.037(3) 0.021(3) 0.034(3) -0.009(2) -0.005(2) -0.004(2)
    C12 0.031(3) 0.017(3) 0.034(3) -0.008(2) -0.007(2) -0.005(2)
    P3 0.0302(8) 0.0211(7) 0.0302(7) -0.0117(6) -0.0063(6) -0.0059(5)
    O2 0.058(3) 0.043(2) 0.048(3) -0.021(2) 0.001(2) -0.0176(19)
    C13 0.027(3) 0.017(3) 0.028(3) -0.003(2) -0.006(2) -0.007(2)
    C14 0.032(3) 0.025(3) 0.029(3) -0.012(2) -0.004(2) -0.006(2)
    C15 0.036(3) 0.030(3) 0.042(3) -0.017(2) -0.002(3) -0.011(2)
    C16 0.034(3) 0.030(3) 0.044(3) -0.016(2) -0.007(3) -0.014(2)
    C17 0.037(3) 0.027(3) 0.035(3) -0.007(2) -0.012(2) -0.009(2)
    C18 0.029(3) 0.021(3) 0.032(3) -0.009(2) 0.002(2) -0.007(2)
    C20 0.028(3) 0.027(3) 0.028(3) -0.015(2) -0.008(2) -0.011(2)
    C21 0.025(3) 0.029(3) 0.038(3) -0.008(2) -0.003(2) -0.012(2)
    C22 0.032(3) 0.037(3) 0.038(3) -0.015(3) 0.004(2) -0.012(2)
    C23 0.048(4) 0.030(3) 0.027(3) -0.021(3) 0.002(3) -0.005(2)
    C24 0.036(3) 0.028(3) 0.038(3) -0.005(2) -0.011(3) -0.008(2)
    C25 0.031(3) 0.029(3) 0.033(3) -0.008(2) 0.000(2) -0.012(2)
    B1 0.034(4) 0.029(3) 0.039(4) -0.010(3) -0.007(3) -0.010(3)
_geom_special_details
;
 All esds (except the esd in the dihedral angle between two l.s. planes)
 are estimated using the full covariance matrix.  The cell esds are taken
 into account individually in the estimation of esds in distances, angles
 and torsion angles; correlations between esds in cell parameters are only
 used when they are defined by crystal symmetry.  An approximate (isotropic)
 treatment of cell esds is used for estimating esds involving l.s. planes.
;
loop_
    _geom_bond_atom_site_label_1
    _geom_bond_atom_site_label_2
    _geom_bond_site_symmetry_2
    _geom_bond_distance
    _geom_bond_publ_flag
    Fe1 C12 . 1.733(5) y
    Fe1 P1 . 2.2129(15) y
    Fe1 P2 . 2.2133(13) y
    Fe1 C2 . 2.093(5) ?
    Fe1 C1 . 2.093(5) ?
    Fe1 C5 . 2.097(5) ?
    Fe1 C3 . 2.105(5) ?
    Fe1 C4 . 2.107(5) ?
    P1 C8 . 1.811(5) ?
    P1 C9 . 1.815(5) ?
    P1 C6 . 1.831(5) ?
    P2 C10 . 1.804(5) ?
    P2 C11 . 1.818(5) ?
    P2 C7 . 1.826(5) ?
    O1 C12 . 1.160(6) ?
    C1 C5 . 1.422(7) ?
    C1 C2 . 1.426(7) ?
    C1 H1A . 1.0000 ?
    C2 C3 . 1.418(7) ?
    C2 H2A . 1.0000 ?
    C3 C4 . 1.401(7) ?
    C3 H3A . 1.0000 ?
    C4 C5 . 1.394(7) ?
    C4 H4A . 1.0000 ?
    C5 H5A . 1.0000 ?
    C6 C7 . 1.521(7) ?
    C6 H6A . 0.9900 ?
    C6 H6B . 0.9900 ?
    C7 H7A . 0.9900 ?
    C7 H7B . 0.9900 ?
    C8 H8A . 0.9800 ?
    C8 H8B . 0.9800 ?
    C8 H8C . 0.9800 ?
    C9 H9A . 0.9800 ?
    C9 H9B . 0.9800 ?
    C9 H9C . 0.9800 ?
    C10 H10A . 0.9800 ?
    C10 H10B . 0.9800 ?
    C10 H10C . 0.9800 ?
    C11 H11A . 0.9800 ?
    C11 H11B . 0.9800 ?
    C11 H11C . 0.9800 ?
    P3 O2 . 1.477(4) ?
    P3 C20 . 1.837(5) ?
    P3 C13 . 1.844(5) ?
    P3 B1 . 1.917(6) ?
    C13 C18 . 1.396(7) ?
    C13 C14 . 1.396(7) ?
    C14 C15 . 1.388(7) ?
    C14 H14A . 0.9500 ?
    C15 C16 . 1.382(7) ?
    C15 H15A . 0.9500 ?
    C16 C17 . 1.369(7) ?
    C16 H16A . 0.9500 ?
    C17 C18 . 1.394(7) ?
    C17 H17A . 0.9500 ?
    C18 H18A . 0.9500 ?
    C20 C21 . 1.397(7) ?
    C20 C25 . 1.401(7) ?
    C21 C22 . 1.385(7) ?
    C21 H21A . 0.9500 ?
    C22 C23 . 1.377(8) ?
    C22 H22A . 0.9500 ?
    C23 C24 . 1.379(7) ?
    C23 H23A . 0.9500 ?
    C24 C25 . 1.381(7) ?
    C24 H24A . 0.9500 ?
    C25 H25A . 0.9500 ?
    B1 H1 . 1.09(5) ?
    B1 H2 . 1.12(6) ?
    B1 H3 . 1.15(5) ?
loop_
    _geom_angle_atom_site_label_1
    _geom_angle_atom_site_label_2
    _geom_angle_atom_site_label_3
    _geom_angle_site_symmetry_1
    _geom_angle_site_symmetry_3
    _geom_angle
    _geom_angle_publ_flag
    C12 Fe1 C2 . . 113.6(2) ?
    C12 Fe1 C1 . . 90.6(2) ?
    C2 Fe1 C1 . . 39.84(19) ?
    C12 Fe1 C5 . . 105.3(2) ?
    C2 Fe1 C5 . . 66.7(2) ?
    C1 Fe1 C5 . . 39.7(2) ?
    C12 Fe1 C3 . . 153.0(2) ?
    C2 Fe1 C3 . . 39.5(2) ?
    C1 Fe1 C3 . . 66.1(2) ?
    C5 Fe1 C3 . . 65.9(2) ?
    C12 Fe1 C4 . . 143.2(2) ?
    C2 Fe1 C4 . . 65.7(2) ?
    C1 Fe1 C4 . . 65.4(2) ?
    C5 Fe1 C4 . . 38.7(2) ?
    C3 Fe1 C4 . . 38.9(2) ?
    C12 Fe1 P1 . . 91.01(17) ?
    C2 Fe1 P1 . . 155.10(15) ?
    C1 Fe1 P1 . . 142.78(15) ?
    C5 Fe1 P1 . . 104.63(15) ?
    C3 Fe1 P1 . . 115.69(16) ?
    C4 Fe1 P1 . . 92.67(15) ?
    C12 Fe1 P2 . . 91.92(15) ?
    C2 Fe1 P2 . . 95.99(14) ?
    C1 Fe1 P2 . . 130.86(15) ?
    C5 Fe1 P2 . . 159.26(15) ?
    C3 Fe1 P2 . . 93.58(14) ?
    C4 Fe1 P2 . . 124.82(15) ?
    P1 Fe1 P2 . . 86.24(5) ?
    C8 P1 C9 . . 102.6(3) ?
    C8 P1 C6 . . 106.0(3) ?
    C9 P1 C6 . . 103.3(3) ?
    C8 P1 Fe1 . . 117.0(2) ?
    C9 P1 Fe1 . . 118.65(19) ?
    C6 P1 Fe1 . . 107.95(17) ?
    C10 P2 C11 . . 102.7(2) ?
    C10 P2 C7 . . 104.4(2) ?
    C11 P2 C7 . . 104.9(2) ?
    C10 P2 Fe1 . . 115.38(18) ?
    C11 P2 Fe1 . . 119.88(17) ?
    C7 P2 Fe1 . . 108.14(16) ?
    C5 C1 C2 . . 108.0(5) ?
    C5 C1 Fe1 . . 70.3(3) ?
    C2 C1 Fe1 . . 70.1(3) ?
    C5 C1 H1A . . 126.0 ?
    C2 C1 H1A . . 126.0 ?
    Fe1 C1 H1A . . 126.0 ?
    C3 C2 C1 . . 107.2(5) ?
    C3 C2 Fe1 . . 70.7(3) ?
    C1 C2 Fe1 . . 70.1(3) ?
    C3 C2 H2A . . 126.4 ?
    C1 C2 H2A . . 126.4 ?
    Fe1 C2 H2A . . 126.4 ?
    C4 C3 C2 . . 107.8(4) ?
    C4 C3 Fe1 . . 70.7(3) ?
    C2 C3 Fe1 . . 69.8(3) ?
    C4 C3 H3A . . 126.1 ?
    C2 C3 H3A . . 126.1 ?
    Fe1 C3 H3A . . 126.1 ?
    C5 C4 C3 . . 109.6(5) ?
    C5 C4 Fe1 . . 70.3(3) ?
    C3 C4 Fe1 . . 70.5(3) ?
    C5 C4 H4A . . 125.2 ?
    C3 C4 H4A . . 125.2 ?
    Fe1 C4 H4A . . 125.2 ?
    C4 C5 C1 . . 107.3(5) ?
    C4 C5 Fe1 . . 71.0(3) ?
    C1 C5 Fe1 . . 70.0(3) ?
    C4 C5 H5A . . 126.3 ?
    C1 C5 H5A . . 126.3 ?
    Fe1 C5 H5A . . 126.3 ?
    C7 C6 P1 . . 107.3(3) ?
    C7 C6 H6A . . 110.3 ?
    P1 C6 H6A . . 110.3 ?
    C7 C6 H6B . . 110.3 ?
    P1 C6 H6B . . 110.3 ?
    H6A C6 H6B . . 108.5 ?
    C6 C7 P2 . . 108.1(3) ?
    C6 C7 H7A . . 110.1 ?
    P2 C7 H7A . . 110.1 ?
    C6 C7 H7B . . 110.1 ?
    P2 C7 H7B . . 110.1 ?
    H7A C7 H7B . . 108.4 ?
    P1 C8 H8A . . 109.5 ?
    P1 C8 H8B . . 109.5 ?
    H8A C8 H8B . . 109.5 ?
    P1 C8 H8C . . 109.5 ?
    H8A C8 H8C . . 109.5 ?
    H8B C8 H8C . . 109.5 ?
    P1 C9 H9A . . 109.5 ?
    P1 C9 H9B . . 109.5 ?
    H9A C9 H9B . . 109.5 ?
    P1 C9 H9C . . 109.5 ?
    H9A C9 H9C . . 109.5 ?
    H9B C9 H9C . . 109.5 ?
    P2 C10 H10A . . 109.5 ?
    P2 C10 H10B . . 109.5 ?
    H10A C10 H10B . . 109.5 ?
    P2 C10 H10C . . 109.5 ?
    H10A C10 H10C . . 109.5 ?
    H10B C10 H10C . . 109.5 ?
    P2 C11 H11A . . 109.5 ?
    P2 C11 H11B . . 109.5 ?
    H11A C11 H11B . . 109.5 ?
    P2 C11 H11C . . 109.5 ?
    H11A C11 H11C . . 109.5 ?
    H11B C11 H11C . . 109.5 ?
    O1 C12 Fe1 . . 178.2(5) ?
    O2 P3 C20 . . 107.9(2) ?
    O2 P3 C13 . . 108.6(2) ?
    C20 P3 C13 . . 101.9(2) ?
    O2 P3 B1 . . 118.6(3) ?
    C20 P3 B1 . . 111.6(3) ?
    C13 P3 B1 . . 106.9(2) ?
    C18 C13 C14 . . 118.5(4) ?
    C18 C13 P3 . . 124.1(4) ?
    C14 C13 P3 . . 117.5(4) ?
    C15 C14 C13 . . 120.6(5) ?
    C15 C14 H14A . . 119.7 ?
    C13 C14 H14A . . 119.7 ?
    C16 C15 C14 . . 120.2(5) ?
    C16 C15 H15A . . 119.9 ?
    C14 C15 H15A . . 119.9 ?
    C17 C16 C15 . . 120.0(5) ?
    C17 C16 H16A . . 120.0 ?
    C15 C16 H16A . . 120.0 ?
    C16 C17 C18 . . 120.5(5) ?
    C16 C17 H17A . . 119.7 ?
    C18 C17 H17A . . 119.7 ?
    C17 C18 C13 . . 120.2(5) ?
    C17 C18 H18A . . 119.9 ?
    C13 C18 H18A . . 119.9 ?
    C21 C20 C25 . . 118.8(4) ?
    C21 C20 P3 . . 122.2(4) ?
    C25 C20 P3 . . 118.9(4) ?
    C22 C21 C20 . . 119.7(5) ?
    C22 C21 H21A . . 120.1 ?
    C20 C21 H21A . . 120.1 ?
    C23 C22 C21 . . 121.0(5) ?
    C23 C22 H22A . . 119.5 ?
    C21 C22 H22A . . 119.5 ?
    C22 C23 C24 . . 119.6(5) ?
    C22 C23 H23A . . 120.2 ?
    C24 C23 H23A . . 120.2 ?
    C23 C24 C25 . . 120.5(5) ?
    C23 C24 H24A . . 119.8 ?
    C25 C24 H24A . . 119.8 ?
    C24 C25 C20 . . 120.4(5) ?
    C24 C25 H25A . . 119.8 ?
    C20 C25 H25A . . 119.8 ?
    P3 B1 H1 . . 107(3) ?
    P3 B1 H2 . . 101(3) ?
    H1 B1 H2 . . 107(4) ?
    P3 B1 H3 . . 107(3) ?
    H1 B1 H3 . . 106(4) ?
    H2 B1 H3 . . 127(4) ?
loop_
    _geom_hbond_atom_site_label_D
    _geom_hbond_atom_site_label_H
    _geom_hbond_atom_site_label_A
    _geom_hbond_site_symmetry_A
    _geom_hbond_distance_DH
    _geom_hbond_distance_HA
    _geom_hbond_distance_DA
    _geom_hbond_angle_DHA
    C2 H2A O2 2_656 1.00 2.41 3.389(7) 167
    C3 H3A O2 1_556 1.00 2.20 3.197(7) 172
    C11 H11B O2 1_556 0.98 2.35 3.281(7) 159
    C11 H11C O2 2_656 0.98 2.43 3.403(7) 171
