# Supplementary material for: [1,2-Bis(dimethyl­phosphino)ethane]carbon­yl(η5-cyclo­penta­dien­yl)iron(II) diphenyl­phosphinoylborate
Source: Acta Crystallogr Sect E Struct Rep Online. 2008 Jan 11;64(Pt 2):m338–9. doi: 10.1107/S1600536807068651 (PMC2960313; doi:10.1107/S1600536807068651)
Supplement: Supplementary file 2 [file e-64-0m338-Isup2.hkl]

# 
# h,k,l, Fc-squared, Fo-squared, sigma(Fo-squared) and status flag 
# 
data_I
_shelx_title ' k07292' 
_shelx_refln_list_code          4 
_shelx_F_calc_maximum      147.38 
_exptl_crystal_F_000       540.00 
_reflns_d_resolution_high  0.8436 
 
loop_ 
 _symmetry_equiv_pos_as_xyz 
 'x, y, z' 
 '-x, -y, -z' 
 
_cell_length_a     9.0244 
_cell_length_b    11.4671 
_cell_length_c    14.0568 
_cell_angle_alpha  67.491 
_cell_angle_beta   81.155 
_cell_angle_gamma  71.497 
 
_shelx_F_squared_multiplier     1.000 
 
loop_ 
 _refln_index_h 
 _refln_index_k 
 _refln_index_l 
 _refln_F_squared_calc 
 _refln_F_squared_meas 
 _refln_F_squared_sigma 
 _refln_observed_status 
   2   0   0     7543.90     8195.00    305.79 o 
   3   0   0       83.74       88.17      9.11 o 
   4   0   0     5838.58     6783.62    188.68 o 
   5   0   0     2108.70     2400.18     81.99 o 
   6   0   0      121.53      142.35     31.45 o 
   7   0   0     1300.57     1635.18    101.44 o 
   8   0   0      127.47       89.96     70.17 o 
   9   0   0     1045.28     1383.98    106.55 o 
  10   0   0       11.65       17.76     46.12 o 
  -9   1   0        0.61       28.24     33.55 o 
  -8   1   0     1341.99     1864.46    113.71 o 
  -7   1   0     1090.38     1330.91     61.89 o 
  -6   1   0     1478.97     1640.97     67.93 o 
  -5   1   0      793.96      899.01     39.13 o 
  -4   1   0     2689.55     2872.42    131.47 o 
  -3   1   0     1917.71     2099.96     72.70 o 
  -2   1   0     1657.75     1683.61     50.89 o 
  -1   1   0     4666.24     4986.59    131.07 o 
   1   1   0    12043.48    12097.34    375.16 o 
   2   1   0      138.74      178.19     10.32 o 
   3   1   0    10331.33    11826.81    439.05 o 
   4   1   0     3741.93     4254.08    128.36 o 
   5   1   0      423.92      448.77     29.66 o 
   6   1   0      202.63      192.36     21.77 o 
   7   1   0       19.70        3.80     14.59 o 
   8   1   0      184.73      204.04     28.69 o 
   9   1   0      177.14      142.57     42.67 o 
  10   1   0       61.86        1.85     30.96 o 
  -9   2   0       38.34       22.32     25.78 o 
  -8   2   0      104.54       65.90     40.08 o 
  -7   2   0     1012.52     1183.08     92.25 o 
  -6   2   0      126.62      128.47     23.56 o 
  -5   2   0      522.69      581.42     64.87 o 
  -4   2   0       19.46        1.73      7.76 o 
  -3   2   0     1387.23     1392.78     47.83 o 
  -2   2   0     1606.02     1743.91     76.73 o 
  -1   2   0     1308.61     1172.25     74.39 o 
   0   2   0     1868.98     2065.63     88.71 o 
   1   2   0     1528.79     1845.18     54.46 o 
   2   2   0     1815.61     1873.22     63.39 o 
   3   2   0       69.81       92.70     10.36 o 
   4   2   0       93.37       63.25     11.64 o 
   5   2   0       32.48       26.47     11.47 o 
   6   2   0       43.42       13.96     12.48 o 
   7   2   0      313.38      280.09     27.03 o 
   8   2   0       22.97       17.61     22.95 o 
   9   2   0      359.17      441.39     58.58 o 
  10   2   0       15.12       31.57     33.42 o 
  -9   3   0        0.45      -27.64     27.64 o 
  -8   3   0      400.60      330.87     89.23 o 
  -7   3   0      540.78      604.33     85.05 o 
  -6   3   0      280.71      247.75     57.20 o 
  -5   3   0       75.28       72.10     11.46 o 
  -4   3   0      198.50      201.90     18.08 o 
  -3   3   0     2177.73     2458.18    129.91 o 
  -2   3   0     2503.14     2555.20    136.51 o 
  -1   3   0     3425.14     2909.40    248.68 o 
   0   3   0     2447.91     2150.05    103.99 o 
   1   3   0     3762.90     3909.16    107.82 o 
   2   3   0     3684.43     3932.75    147.81 o 
   3   3   0     1002.38      838.65     76.65 o 
   4   3   0     4771.80     5308.52    247.58 o 
   5   3   0      453.30      570.02     32.99 o 
   6   3   0      487.92      521.10     33.89 o 
   7   3   0        3.05       -1.80     12.50 o 
   8   3   0      929.20     1037.02    113.89 o 
   9   3   0      286.39      378.49     64.62 o 
  10   3   0        6.90       99.65     48.96 o 
  -8   4   0      236.85      251.90     49.15 o 
  -7   4   0      159.27      134.54     28.90 o 
  -6   4   0      705.59      834.91     53.17 o 
  -5   4   0      460.93      444.18     36.73 o 
  -4   4   0     1569.78     1574.60     97.14 o 
  -3   4   0     1676.85     1691.55    125.72 o 
  -2   4   0     1253.09     1182.63     44.13 o 
  -1   4   0       95.91       56.32      6.95 o 
   0   4   0     1486.93     1396.04    103.42 o 
   1   4   0     8190.81     8689.21    225.62 o 
   2   4   0       66.30       44.35     10.67 o 
   3   4   0     4023.43     4083.51    183.08 o 
   4   4   0      400.77      381.46     22.76 o 
   5   4   0     6580.80     7483.80    336.81 o 
   6   4   0      949.87     1031.90     52.32 o 
   7   4   0     1898.16     2304.75    102.91 o 
   8   4   0      271.43      280.45     52.91 o 
  10   4   0      343.56      399.21     66.60 o 
  -8   5   0      251.12      119.40     64.56 o 
  -7   5   0      631.21      768.27    200.84 o 
  -6   5   0       34.07       15.63     10.16 o 
  -5   5   0      442.01      401.87     41.80 o 
  -4   5   0       32.48       27.53     13.10 o 
  -3   5   0     2654.67     2545.25     83.66 o 
  -2   5   0     1655.52     1427.17    143.57 o 
  -1   5   0      585.83      540.18     52.15 o 
   0   5   0     1084.66     1113.36     78.27 o 
   1   5   0      669.37      783.93     24.77 o 
   2   5   0     7137.08     8254.11    217.92 o 
   3   5   0      656.90      655.13     69.12 o 
   4   5   0     2903.44     3016.35    166.86 o 
   5   5   0      654.67      617.45     35.14 o 
   6   5   0      409.72      434.36     34.16 o 
   7   5   0     1058.63     1013.06     61.05 o 
   8   5   0      907.68     1121.29     93.11 o 
   9   5   0      650.99      731.82     82.01 o 
  10   5   0      349.40      393.66     72.27 o 
  -7   6   0      167.50       23.68     51.67 o 
  -6   6   0      351.79      424.51     26.13 o 
  -5   6   0       64.18       54.07     12.58 o 
  -4   6   0        4.65        6.71      5.80 o 
  -3   6   0       53.75       50.98     18.75 o 
  -2   6   0     1304.85     1087.77    123.75 o 
  -1   6   0      697.04      619.29     56.17 o 
   0   6   0       54.10       29.33     11.47 o 
   1   6   0      289.73      272.89     11.97 o 
   2   6   0       10.12        5.97      6.84 o 
   3   6   0      147.98      158.58     16.08 o 
   4   6   0       78.08       74.74     13.21 o 
   5   6   0       10.12       20.72     12.30 o 
   6   6   0     1302.00     1336.45     82.32 o 
   7   6   0       43.20       20.35     25.41 o 
   8   6   0       27.09      -22.08     35.02 o 
   9   6   0        0.72      -29.97     29.97 o 
  10   6   0       23.56      -28.24     35.76 o 
  -6   7   0      228.33      205.83     44.64 o 
  -5   7   0       27.74       -7.77     34.78 o 
  -4   7   0       22.94       33.30     29.60 o 
  -3   7   0        3.05       14.14     20.66 o 
  -2   7   0      261.91      210.44     43.84 o 
  -1   7   0       69.89       67.49     14.54 o 
   0   7   0        3.37      -10.59     10.59 o 
   1   7   0      615.49      576.56     43.63 o 
   2   7   0      215.15      216.96     12.99 o 
   3   7   0       81.71       62.55     12.27 o 
   4   7   0      868.49      787.08     58.70 o 
   5   7   0     1049.94     1005.14    103.35 o 
   6   7   0      942.31      965.19     73.07 o 
   7   7   0       39.59       27.84     19.50 o 
   9   7   0      350.02      407.84     68.69 o 
  10   7   0        4.61        5.55     41.07 o 
  -5   8   0       79.46       49.33     39.83 o 
  -4   8   0        4.69      -20.10     30.96 o 
  -2   8   0       81.52        3.58     32.31 o 
  -1   8   0      816.60      643.52     89.04 o 
   0   8   0        6.93       -9.28     16.50 o 
   1   8   0      853.36      871.12     70.19 o 
   2   8   0     2448.75     2481.88     96.94 o 
   3   8   0       14.84       20.63     10.52 o 
   4   8   0      669.09      661.17     59.51 o 
   5   8   0      184.73      162.06     23.33 o 
   6   8   0      971.30     1014.04     60.16 o 
   7   8   0      574.45      687.44     57.59 o 
   8   8   0      113.17      132.33     44.77 o 
  -1   9   0        0.98       14.55     29.23 o 
   0   9   0       52.25       15.71     25.53 o 
   1   9   0       25.67        8.65      6.42 o 
   2   9   0      134.22      133.12     11.30 o 
   3   9   0      954.79     1070.44     45.55 o 
   4   9   0       89.73       38.28     22.88 o 
   5   9   0     1744.60     1845.38     96.38 o 
   6   9   0      139.10      133.71     50.44 o 
   7   9   0      326.24      314.98     50.56 o 
   8   9   0       48.25       63.64     30.09 o 
   9   9   0      348.82      323.98     65.12 o 
   0  10   0       87.67       64.98     25.61 o 
   1  10   0       34.34        8.13     22.33 o 
   2  10   0      249.04      245.91     38.97 o 
   3  10   0        1.23        5.23     10.15 o 
   4  10   0      254.54      225.69     30.96 o 
   5  10   0       52.36       66.77     38.05 o 
   6  10   0      748.72      832.58     71.53 o 
   7  10   0      468.70      484.18     71.41 o 
   8  10   0       91.26       52.66     43.90 o 
   0  11   0       36.28       18.62     39.22 o 
   1  11   0       40.21      -32.07     43.29 o 
   2  11   0       56.10       55.76     17.08 o 
   3  11   0       16.97       19.14     16.59 o 
   4  11   0        1.32       -5.57     15.41 o 
   5  11   0       90.62       94.59     33.30 o 
   6  11   0       65.59       50.93     34.04 o 
   7  11   0      158.08      216.44     45.38 o 
   1  12   0       33.97       53.03     37.86 o 
   2  12   0      138.85       69.31     38.48 o 
   3  12   0      491.89      540.36     47.05 o 
   4  12   0       24.14       21.48     18.42 o 
   5  12   0        7.02       29.96     18.47 o 
  -4 -12   1       28.71       44.51     19.90 o 
  -3 -12   1      230.39      276.62     57.72 o 
  -2 -12   1       62.91       63.51     40.45 o 
  -1 -12   1      132.32      163.04     47.48 o 
  -6 -11   1      480.32      677.44     69.80 o 
  -5 -11   1       33.82       37.37     27.63 o 
  -4 -11   1      617.50      683.89     53.58 o 
  -3 -11   1      108.79      127.89     23.90 o 
  -2 -11   1      217.73      266.34     83.86 o 
   0 -11   1      439.37      474.07     73.38 o 
  -8 -10   1       50.26       12.21     40.08 o 
  -7 -10   1      900.26      993.65     96.57 o 
  -6 -10   1       19.96       13.32     26.64 o 
  -5 -10   1      381.46      340.88     42.92 o 
  -4 -10   1       41.74       14.25     17.33 o 
  -3 -10   1     1650.78     1780.67     72.91 o 
  -2 -10   1      308.82      317.25     39.43 o 
  -1 -10   1       33.41       18.75     35.76 o 
   0 -10   1       38.66        3.70     22.05 o 
  -8  -9   1        9.89      -35.15     35.15 o 
  -7  -9   1      392.08      411.67     53.89 o 
  -5  -9   1       55.88       55.27     15.35 o 
  -4  -9   1       30.34        6.48     19.98 o 
  -3  -9   1       50.78       26.29     11.48 o 
  -2  -9   1      625.08      614.32     44.73 o 
  -1  -9   1      324.02      417.33     35.95 o 
   0  -9   1      211.19      138.05     28.86 o 
   1  -9   1       88.86      -21.83     36.26 o 
  -9  -8   1      179.26      254.55     56.61 o 
  -8  -8   1       69.56       65.86     46.37 o 
  -7  -8   1      262.61      224.33     48.84 o 
  -6  -8   1      392.49      296.79     32.67 o 
  -5  -8   1        6.36       19.73     21.46 o 
  -4  -8   1      213.85      158.83     20.13 o 
  -3  -8   1       38.22       12.66     10.09 o 
  -2  -8   1       26.11       25.46     11.38 o 
  -1  -8   1       89.87       76.56     15.01 o 
   0  -8   1       89.37       67.52     18.15 o 
   1  -8   1        3.30      -23.56     30.71 o 
   4  -8   1       16.32       34.53     25.41 o 
   5  -8   1      160.59      150.71     49.08 o 
  -9  -7   1       29.04      -33.30     44.27 o 
  -8  -7   1       16.25      -30.83     36.26 o 
  -7  -7   1       78.45       45.12     32.37 o 
  -6  -7   1      300.95      195.10     33.05 o 
  -5  -7   1      671.53      676.59     55.19 o 
  -4  -7   1       48.31       41.86     13.95 o 
  -3  -7   1      327.68      281.02     19.52 o 
  -2  -7   1       24.70       34.31     10.89 o 
  -1  -7   1        0.82        5.45      5.34 o 
   0  -7   1      111.59      106.40     17.26 o 
   1  -7   1     1182.07     1083.16     62.28 o 
   2  -7   1     1500.22     1460.49    147.19 o 
   3  -7   1        8.74        0.00     31.70 o 
   4  -7   1       33.99       71.41     34.78 o 
   5  -7   1       50.76        0.00     32.56 o 
   6  -7   1      522.45      464.45     71.04 o 
 -10  -6   1       38.11       11.35     39.71 o 
  -9  -6   1      121.16      157.37     50.69 o 
  -8  -6   1       17.76       12.95     25.78 o 
  -7  -6   1      169.36      112.10     30.83 o 
  -6  -6   1      865.32      867.69     47.63 o 
  -5  -6   1       33.67       28.35     15.40 o 
  -4  -6   1      479.84      439.72     27.99 o 
  -3  -6   1        9.48        4.91     11.41 o 
  -2  -6   1     4423.21     4596.66    184.44 o 
  -1  -6   1      379.71      262.99     22.74 o 
   0  -6   1       39.51       42.92      4.11 o 
   1  -6   1      269.55      255.39     25.84 o 
   2  -6   1      135.09       66.81     17.54 o 
   3  -6   1      441.37      325.10     39.96 o 
   4  -6   1       18.48       10.80      9.59 o 
   5  -6   1      447.95      493.66     46.68 o 
   6  -6   1      304.18      324.39     30.20 o 
   7  -6   1      262.13      261.08     54.02 o 
 -10  -5   1      148.03      159.83     60.92 o 
  -9  -5   1      106.67      153.42     51.18 o 
  -8  -5   1       11.26       26.27     26.27 o 
  -7  -5   1       21.93       33.18     22.08 o 
  -6  -5   1      516.79      536.42     40.39 o 
  -5  -5   1     1310.21     1406.90     83.37 o 
  -4  -5   1      142.89      133.29     14.95 o 
  -3  -5   1      420.92      397.92     23.05 o 
  -2  -5   1       21.69       18.69      9.99 o 
  -1  -5   1      534.97      427.71     15.59 o 
   0  -5   1     1901.04     1873.95    131.62 o 
   1  -5   1       41.91       18.92     14.92 o 
   2  -5   1     1176.63      955.43     68.23 o 
   3  -5   1       28.50       19.62      6.57 o 
   4  -5   1      375.69      410.46     49.95 o 
   5  -5   1       35.60       25.17     10.27 o 
   6  -5   1      212.60      199.44     25.85 o 
   7  -5   1      147.26      118.46     23.07 o 
 -10  -4   1        7.39       -1.85     32.31 o 
  -9  -4   1      932.65     1162.73     97.18 o 
  -8  -4   1       42.01       72.02     37.86 o 
  -7  -4   1       40.38       14.29     15.51 o 
  -6  -4   1       90.34       74.37     24.79 o 
  -5  -4   1     1989.26     2121.61    196.89 o 
  -4  -4   1     1292.66     1284.83     49.99 o 
  -3  -4   1      311.47      284.11     30.83 o 
  -2  -4   1      576.85      608.02     25.86 o 
  -1  -4   1     2184.55     2520.58    111.61 o 
   0  -4   1      319.27      380.95     24.97 o 
   1  -4   1     1147.02     1183.74     55.64 o 
   2  -4   1       36.82       27.72      6.02 o 
   3  -4   1     1495.64     1627.05     87.58 o 
   4  -4   1       11.49       10.70     11.13 o 
   5  -4   1      411.39      457.84     45.51 o 
   6  -4   1       53.58       47.94     11.46 o 
   7  -4   1      883.73     1100.42     95.51 o 
   8  -4   1        1.62       -9.43     21.35 o 
 -10  -3   1      160.68      119.13     58.70 o 
  -9  -3   1      312.92      285.75     51.67 o 
  -8  -3   1     1015.76     1182.09     83.86 o 
  -7  -3   1       37.00       43.93     18.33 o 
  -6  -3   1      539.52      527.20     42.67 o 
  -5  -3   1     2027.93     2302.45    171.49 o 
  -4  -3   1       71.38       42.69     14.00 o 
  -3  -3   1     1444.31     1547.47     63.27 o 
  -2  -3   1     1445.91     1384.48     52.17 o 
  -1  -3   1     3025.70     3225.44    125.30 o 
   0  -3   1      277.41      314.71     20.68 o 
   1  -3   1       20.36       13.14      2.79 o 
   2  -3   1      549.45      536.12     39.98 o 
   3  -3   1      271.67      226.00     16.81 o 
   4  -3   1     2361.16     2577.81    152.91 o 
   5  -3   1       92.35       88.38     11.58 o 
   6  -3   1       30.34        0.11     12.82 o 
   7  -3   1      743.45      911.25    101.86 o 
   8  -3   1      394.29      347.02     83.18 o 
   9  -3   1      168.34      100.91     98.23 o 
 -10  -2   1       20.97      -11.22     35.39 o 
  -9  -2   1      193.52      115.31     43.53 o 
  -8  -2   1      357.75      416.67     86.27 o 
  -7  -2   1       88.36       74.15     21.79 o 
  -6  -2   1        1.16       -3.81     21.03 o 
  -5  -2   1      357.71      316.30     24.81 o 
  -4  -2   1       51.03       78.52     12.20 o 
  -3  -2   1        4.10        2.09      5.84 o 
  -2  -2   1     2777.14     2616.10     83.04 o 
  -1  -2   1       93.40      106.60      7.60 o 
   0  -2   1    11179.62    10347.91    218.33 o 
   1  -2   1      762.18      685.34     45.39 o 
   2  -2   1     1155.15     1187.16     57.64 o 
   3  -2   1     1258.64     1200.72     39.71 o 
   4  -2   1     3248.25     3860.01    115.60 o 
   5  -2   1       13.52       -2.43     12.58 o 
   6  -2   1      137.61      146.62     18.24 o 
   7  -2   1       53.05       64.27     18.59 o 
   8  -2   1      382.20      415.49     47.36 o 
   9  -2   1        8.24       13.69     25.78 o 
  -9  -1   1       11.55      -31.70     39.09 o 
  -8  -1   1      102.66       90.53     20.98 o 
  -7  -1   1        2.86      -10.83     13.67 o 
  -6  -1   1      296.72      306.84     25.51 o 
  -5  -1   1      287.11      270.37     21.53 o 
  -4  -1   1      990.03     1183.06     94.59 o 
  -3  -1   1      135.38      127.24     12.31 o 
  -2  -1   1       83.83      129.55     30.22 o 
  -1  -1   1     3116.34     3259.78    143.31 o 
   0  -1   1     6909.04     6946.92    151.53 o 
   1  -1   1     5424.81     4822.83    179.09 o 
   2  -1   1     4002.50     4426.39    161.00 o 
   3  -1   1     1863.56     1964.32     63.11 o 
   4  -1   1      124.68      100.62     11.91 o 
   5  -1   1     1338.82     1461.08     54.84 o 
   6  -1   1      414.53      528.62     32.18 o 
   7  -1   1     1570.68     1919.33     76.10 o 
   8  -1   1      243.17      274.03     32.90 o 
   9  -1   1      177.30      147.25     43.90 o 
 -10   0   1       97.20      113.71     51.55 o 
  -9   0   1      311.26      252.82     49.21 o 
  -8   0   1      364.46      390.36     38.11 o 
  -7   0   1      466.68      512.15     36.02 o 
  -6   0   1        4.04        9.60     11.11 o 
  -5   0   1      220.27      215.81     20.27 o 
  -4   0   1     5595.71     6446.98    220.14 o 
  -3   0   1     6532.13     7196.20    378.06 o 
  -2   0   1        4.58        0.00      2.92 o 
  -1   0   1      332.81      383.25     15.39 o 
   1   0   1     1284.27     1511.41     45.72 o 
   2   0   1     1004.17     1035.40     34.50 o 
   3   0   1     5527.48     6037.74    245.42 o 
   4   0   1     2519.33     2860.00     93.22 o 
   5   0   1     1459.98     1730.22     62.61 o 
   6   0   1       38.48       23.78     13.95 o 
   7   0   1      102.21      165.13     22.70 o 
   8   0   1      379.99      459.29     40.44 o 
   9   0   1        3.03        9.00     35.76 o 
  10   0   1       39.82       47.36     42.18 o 
  -9   1   1        3.43      -33.55     33.55 o 
  -8   1   1      811.22     1012.59     58.59 o 
  -7   1   1      166.76      203.03     27.63 o 
  -6   1   1       30.24        6.33      9.11 o 
  -5   1   1     1418.11     1640.20    135.23 o 
  -4   1   1      222.66      202.24     18.31 o 
  -3   1   1     1896.75     2030.33     66.79 o 
  -2   1   1    13511.32    14832.47    471.30 o 
  -1   1   1    20658.06    20810.73    594.75 o 
   1   1   1     2561.85     2560.74     87.81 o 
   2   1   1     1947.95     2178.13     67.97 o 
   3   1   1     1337.13     1339.34     45.50 o 
   4   1   1     3454.56     4062.40    170.44 o 
   5   1   1      142.86      161.94     17.70 o 
   6   1   1      909.07     1060.75     47.22 o 
   7   1   1      166.13      175.21     22.25 o 
   8   1   1      545.06      611.13     98.48 o 
  -9   2   1       84.87      104.33     32.56 o 
  -8   2   1      421.86      474.87    111.18 o 
  -7   2   1      344.25      364.61     59.63 o 
  -6   2   1     1947.95     2465.35     97.23 o 
  -5   2   1       28.12       20.12     10.65 o 
  -4   2   1     1938.19     2040.72     67.03 o 
  -3   2   1      699.03      681.34     28.00 o 
  -2   2   1     3811.58     4163.87    222.21 o 
  -1   2   1     1301.33     1129.33     58.87 o 
   0   2   1     3972.50     3958.64    185.57 o 
   1   2   1     2865.20     2891.18     84.91 o 
   2   2   1     2092.01     2261.89     71.46 o 
   3   2   1      464.82      444.84     20.24 o 
   4   2   1       36.58        7.61      8.18 o 
   5   2   1     3133.10     3674.08    118.20 o 
   6   2   1       22.88        9.35     15.17 o 
   7   2   1      155.98      202.72     26.80 o 
   8   2   1       16.38       24.23     21.79 o 
   9   2   1      310.33      323.12     53.77 o 
  10   2   1        0.62       -7.28     31.08 o 
  -9   3   1      399.81      284.90    181.35 o 
  -8   3   1       36.50      -27.01     31.57 o 
  -7   3   1      180.15      198.68     22.23 o 
  -6   3   1       79.89       47.14     13.99 o 
  -5   3   1        2.85        7.77     10.98 o 
  -4   3   1      810.12      817.32     36.84 o 
  -3   3   1      394.79      372.18     30.05 o 
  -2   3   1     5798.14     6360.62    346.15 o 
  -1   3   1     5275.29     5170.74    289.91 o 
   0   3   1     3522.31     3499.68    184.66 o 
   1   3   1     6197.10     6967.45    191.69 o 
   2   3   1      629.49      557.94     41.68 o 
   3   3   1      134.59      151.55     11.91 o 
   4   3   1        2.05       10.24     13.69 o 
   5   3   1      270.84      274.33     20.33 o 
   6   3   1       29.38       -6.16     19.42 o 
   7   3   1        8.61        9.54     17.93 o 
   8   3   1      676.81      695.44     52.85 o 
   9   3   1       11.05       68.82     40.94 o 
  10   3   1       91.75       35.15     44.40 o 
  -8   4   1       93.82       81.25     67.77 o 
  -7   4   1      307.85      285.07     25.27 o 
  -6   4   1      122.99      113.64     15.45 o 
  -5   4   1        3.93        8.16      8.48 o 
  -4   4   1      670.60      703.83     27.33 o 
  -3   4   1      373.75      337.30     16.86 o 
  -2   4   1        1.13        5.03      2.96 o 
  -1   4   1      747.38      599.63     68.46 o 
   0   4   1     1521.06     1629.22     82.66 o 
   1   4   1     3289.84     3403.86    100.89 o 
   2   4   1     5462.25     5814.75    166.21 o 
   3   4   1      950.38      870.19     36.41 o 
   4   4   1     3117.80     3368.02    114.03 o 
   5   4   1       68.89       55.11     19.42 o 
   6   4   1      784.69      897.79    135.17 o 
   7   4   1       23.83       16.82     13.76 o 
   8   4   1      417.78      388.36     55.87 o 
   9   4   1     1132.57     1355.49    112.23 o 
  10   4   1      104.94       61.54     50.32 o 
  -8   5   1        0.25       -9.28     21.19 o 
  -7   5   1      871.33     1031.98     93.11 o 
  -6   5   1      405.08      456.14     41.35 o 
  -5   5   1       40.39       32.16      8.50 o 
  -4   5   1     1541.94     1795.77     83.50 o 
  -3   5   1      319.60      272.78     23.91 o 
  -2   5   1      325.03      134.13     49.00 o 
  -1   5   1      676.19      573.32     41.97 o 
   0   5   1     2220.76     1984.05    164.30 o 
   1   5   1     2751.11     2761.39     88.78 o 
   2   5   1      572.90      477.69     32.07 o 
   3   5   1      891.19      944.97     49.58 o 
   4   5   1     2987.02     2939.87     96.19 o 
   5   5   1     5845.33     6143.55    279.46 o 
   6   5   1        0.49      -15.42     15.42 o 
   7   5   1        1.86      -13.72     13.72 o 
   8   5   1        1.33        9.25     33.05 o 
   9   5   1      810.71      987.36     88.92 o 
  10   5   1      220.25      240.98     63.64 o 
  -7   6   1       26.02       -8.63     47.23 o 
  -6   6   1      562.45      715.41    112.67 o 
  -5   6   1     1107.73     1271.02    108.40 o 
  -4   6   1       91.24       77.33     13.90 o 
  -3   6   1     2644.12     2453.62    302.89 o 
  -2   6   1       51.20       37.08     12.73 o 
  -1   6   1     2658.00     2589.74    297.96 o 
   0   6   1      333.26      258.79     30.09 o 
   1   6   1     3429.23     3515.13    115.42 o 
   2   6   1     4295.98     4584.70    215.39 o 
   3   6   1     1478.55     1457.71     53.95 o 
   4   6   1     1192.04     1115.62     68.82 o 
   5   6   1      213.28      163.86     37.00 o 
   6   6   1     1444.60     1585.42     66.30 o 
   7   6   1       74.46       47.38     22.31 o 
   8   6   1       84.63       85.59     36.38 o 
   9   6   1      578.38      603.81     74.61 o 
  10   6   1       78.44       96.81     40.94 o 
  -6   7   1      325.13      237.16     63.14 o 
  -5   7   1       41.30       41.22      6.62 o 
  -4   7   1     1292.14     1300.72    256.34 o 
  -3   7   1      182.33      150.40     24.49 o 
  -2   7   1     2142.96     1874.68    174.00 o 
  -1   7   1      352.73      312.14     38.60 o 
   0   7   1      100.00       45.66     15.72 o 
   1   7   1        1.78        3.93      5.68 o 
   2   7   1     1184.38     1311.92     38.33 o 
   3   7   1      289.42      258.79     37.55 o 
   4   7   1      150.62      138.74     26.39 o 
   5   7   1      689.79      643.17     65.73 o 
   6   7   1       75.31       71.29     19.51 o 
   7   7   1       77.74       82.34     51.24 o 
   8   7   1       16.29      -21.58     23.43 o 
   9   7   1        3.23      -12.83     29.23 o 
  10   7   1       43.45       11.10     33.30 o 
  -6   8   1       40.78       23.80     35.76 o 
  -5   8   1       58.78      -38.11     38.11 o 
  -4   8   1      131.55       51.30     38.48 o 
  -3   8   1       48.90       26.64     28.37 o 
  -2   8   1      354.24      268.23     32.72 o 
  -1   8   1      382.49      261.08     43.66 o 
   0   8   1      253.14      168.18     37.92 o 
   1   8   1      119.87      109.85     12.52 o 
   2   8   1      395.41      424.75     25.35 o 
   3   8   1      113.08      125.98     14.39 o 
   4   8   1      767.37      750.76     48.47 o 
   5   8   1       76.82       56.59     15.13 o 
   6   8   1       48.68       42.46     23.06 o 
   7   8   1      262.17      208.33     39.90 o 
   9   8   1      122.69       95.95     52.54 o 
  -5   9   1       11.22       -3.82     45.14 o 
  -2   9   1      459.11      241.48     54.51 o 
  -1   9   1      510.72      321.39     58.58 o 
   0   9   1      283.99      250.99     96.44 o 
   1   9   1     2404.46     2345.36    176.43 o 
   2   9   1      553.42      553.79     44.95 o 
   3   9   1     1206.56     1204.95     48.10 o 
   4   9   1      243.78      249.23     30.09 o 
   5   9   1      789.12      737.42     45.12 o 
   6   9   1     1675.10     1771.45    150.89 o 
   7   9   1       14.57       27.63     32.81 o 
   8   9   1      723.27      613.31     71.41 o 
   9   9   1        0.71       16.16     44.77 o 
   0  10   1      414.62      272.86     39.03 o 
   1  10   1      219.31      143.28     31.45 o 
   2  10   1     1475.68     1469.99    119.66 o 
   3  10   1     1421.17     1588.55     92.04 o 
   4  10   1     1181.85     1141.18     64.37 o 
   5  10   1      143.88      165.26     40.94 o 
   6  10   1      156.48      133.12     26.95 o 
   7  10   1     1133.84     1532.84    121.23 o 
   8  10   1       20.45      -38.60     38.60 o 
   0  11   1        1.02        7.40     38.97 o 
   1  11   1      407.98      434.24     64.01 o 
   2  11   1      168.69      160.34     13.24 o 
   3  11   1     1272.75     1397.58     66.09 o 
   4  11   1      752.12      895.96     60.65 o 
   5  11   1        1.17       23.68     27.13 o 
   6  11   1      366.39      397.11     54.14 o 
   7  11   1       62.17       88.92     41.93 o 
   1  12   1      109.13      154.53     47.23 o 
   2  12   1       22.25       13.44     34.53 o 
   3  12   1        4.79       -1.12     13.54 o 
   4  12   1      160.04      174.48     36.94 o 
   5  12   1       12.08       44.24     25.82 o 
   6  12   1       46.13       70.17     35.15 o 
  -5 -11   2      111.42      115.80     34.04 o 
  -4 -11   2      228.98      153.07     58.95 o 
  -3 -11   2      104.71       97.46     20.33 o 
  -2 -11   2        8.49        8.76     13.34 o 
  -1 -11   2        1.07       24.54     47.23 o 
   0 -11   2        3.53        3.70     29.97 o 
  -7 -10   2     1382.23     1477.46    134.92 o 
  -6 -10   2      190.95      140.59     32.93 o 
  -5 -10   2      493.94      579.89     63.88 o 
  -4 -10   2      291.53      385.55     34.47 o 
  -3 -10   2      301.23      251.53     22.69 o 
  -2 -10   2      475.89      519.60     59.68 o 
  -1 -10   2       96.94      137.62     12.82 o 
   0 -10   2      269.99      336.93     61.66 o 
  -8  -9   2      533.85      574.71     80.90 o 
  -7  -9   2      303.87      344.70     47.97 o 
  -5  -9   2      922.53     1106.74     83.74 o 
  -4  -9   2      161.24      117.56     40.27 o 
  -3  -9   2     1246.23     1296.23     53.31 o 
  -2  -9   2      143.98      118.64     13.39 o 
  -1  -9   2      824.41     1028.03     80.61 o 
   0  -9   2      231.76      126.85     25.53 o 
   1  -9   2      350.39      135.17     48.71 o 
  -9  -8   2      179.47      160.57     57.84 o 
  -8  -8   2      237.73      237.78     49.58 o 
  -7  -8   2      151.72      147.38     42.92 o 
  -6  -8   2      196.01      166.25     36.75 o 
  -5  -8   2       33.42        2.24     16.56 o 
  -4  -8   2      875.58      915.30     50.49 o 
  -3  -8   2       27.77       21.42     15.91 o 
  -2  -8   2     2583.37     2852.50     93.83 o 
  -1  -8   2      426.86      443.62     44.45 o 
   0  -8   2        3.55       -3.62      4.81 o 
   1  -8   2       21.44        9.98     16.80 o 
   5  -8   2        5.04        5.67     26.15 o 
  -9  -7   2      212.38      137.51     45.88 o 
  -8  -7   2      110.22      100.51     44.89 o 
  -7  -7   2        2.47        1.73     31.45 o 
  -6  -7   2      170.39      151.63     25.65 o 
  -5  -7   2      496.75      529.12     53.65 o 
  -4  -7   2      572.99      524.06     30.37 o 
  -3  -7   2      338.98      312.42     21.65 o 
  -2  -7   2      245.66      295.96     16.75 o 
  -1  -7   2      253.88      208.57     19.49 o 
   0  -7   2     1415.32     1501.25    124.99 o 
   1  -7   2       27.83       -9.71     35.02 o 
   2  -7   2      320.87      205.38     29.74 o 
   3  -7   2       93.93      141.21     38.85 o 
   4  -7   2       91.48       63.64     30.96 o 
   5  -7   2        1.17      -32.19     32.19 o 
  -8  -6   2        6.16        1.85     25.65 o 
  -7  -6   2      190.05      137.10     36.38 o 
  -6  -6   2      612.49      562.80    132.08 o 
  -5  -6   2        2.10        8.90     12.31 o 
  -4  -6   2      426.81      382.76     26.09 o 
  -3  -6   2      282.84      275.40     19.25 o 
  -2  -6   2      868.48      696.06     31.20 o 
  -1  -6   2     1354.34     1412.97     43.98 o 
   0  -6   2     2726.04     2993.52    252.11 o 
   1  -6   2     1578.47     1756.57    100.52 o 
   2  -6   2       76.55       58.90     19.61 o 
   3  -6   2      326.57      290.87     48.41 o 
   4  -6   2        5.37       -4.96      7.41 o 
   5  -6   2      263.94      295.25     16.97 o 
   6  -6   2      125.54      183.73     35.76 o 
   7  -6   2       16.22       -6.41     31.82 o 
 -10  -5   2      282.75      345.56     68.57 o 
  -9  -5   2      651.08      750.82     80.29 o 
  -8  -5   2      261.06      227.05     41.07 o 
  -7  -5   2     1242.01     1493.86    102.98 o 
  -6  -5   2       18.99        1.51     15.63 o 
  -5  -5   2     2038.49     2122.72     81.32 o 
  -4  -5   2     2279.88     2240.18     78.20 o 
  -3  -5   2     1479.66     1507.07     64.50 o 
  -2  -5   2     2736.43     2716.72    270.77 o 
  -1  -5   2      949.55      906.58     45.14 o 
   0  -5   2     3028.71     3074.43    200.17 o 
   1  -5   2      281.01      256.06     10.36 o 
   2  -5   2     3251.53     3222.67    167.00 o 
   3  -5   2      695.45      709.09     65.21 o 
   4  -5   2      543.41      576.49     21.59 o 
   5  -5   2      262.09      234.12     22.15 o 
   6  -5   2      206.00      210.63     57.81 o 
   7  -5   2     1085.53     1369.30    299.69 o 
 -10  -4   2      140.17      142.57     47.60 o 
  -9  -4   2      103.10      104.46     49.45 o 
  -8  -4   2     2234.16     2765.12    173.15 o 
  -7  -4   2      222.21      238.92     31.76 o 
  -6  -4   2     2493.45     2700.93    102.46 o 
  -5  -4   2      833.06      846.76     39.19 o 
  -4  -4   2     1248.01     1308.50     49.97 o 
  -3  -4   2     1460.43     1335.42     59.63 o 
  -2  -4   2       65.44       67.39     12.02 o 
  -1  -4   2     5680.62     5924.52    224.21 o 
   0  -4   2     1953.00     1860.71    126.79 o 
   1  -4   2     1647.24     1407.42     57.99 o 
   2  -4   2      540.92      563.70     23.51 o 
   3  -4   2     2100.70     2210.76    103.49 o 
   4  -4   2     1879.48     2111.98     96.27 o 
   5  -4   2       24.82       35.68      8.60 o 
   6  -4   2      498.40      590.69     59.46 o 
   7  -4   2        7.26        4.48     15.59 o 
   8  -4   2      262.32      194.53     98.91 o 
 -10  -3   2       12.90       41.56     35.89 o 
  -9  -3   2       40.01       77.94     43.66 o 
  -8  -3   2      579.32      657.46     67.09 o 
  -7  -3   2      110.19      143.00     25.75 o 
  -6  -3   2       39.82       38.07     18.19 o 
  -5  -3   2     1646.64     1897.22     71.76 o 
  -4  -3   2      454.90      465.27     59.07 o 
  -3  -3   2        9.08        7.14      7.63 o 
  -2  -3   2      681.78      703.74     29.63 o 
  -1  -3   2      181.52      133.83      9.99 o 
   0  -3   2      725.85      633.58     36.40 o 
   1  -3   2     5392.30     5129.45    324.25 o 
   2  -3   2      117.89      163.23      8.23 o 
   3  -3   2      108.73       72.56      6.67 o 
   4  -3   2      251.45      267.80     19.72 o 
   5  -3   2      388.53      399.10     33.11 o 
   6  -3   2      136.33      131.31     22.93 o 
   7  -3   2      165.94      181.14     22.20 o 
   8  -3   2       35.62       24.70     39.71 o 
 -10  -2   2        7.46      -26.15     42.79 o 
  -9  -2   2      222.10      252.57     54.76 o 
  -8  -2   2        0.78      -22.69     22.69 o 
  -7  -2   2      208.19      172.78     30.28 o 
  -6  -2   2        9.16        4.69     11.64 o 
  -5  -2   2      125.81      105.92     19.86 o 
  -4  -2   2      814.05      877.80     75.29 o 
  -3  -2   2      593.66      667.55     40.64 o 
  -2  -2   2       14.45       20.07      6.25 o 
  -1  -2   2     1313.56     1032.13     48.34 o 
   0  -2   2     1082.07     1090.69     29.11 o 
   1  -2   2      142.84       83.38      6.02 o 
   2  -2   2      283.48      293.40     13.72 o 
   3  -2   2        0.80        1.60      4.49 o 
   4  -2   2      201.08      218.37     15.36 o 
   5  -2   2       82.86       72.93     11.90 o 
   6  -2   2      985.40     1088.09     57.84 o 
   7  -2   2      524.90      534.13     48.47 o 
   8  -2   2        2.29       41.07     25.65 o 
   9  -2   2        0.56       -6.78     21.95 o 
 -10  -1   2       77.63       49.21     49.21 o 
  -9  -1   2      713.27      708.27     89.54 o 
  -8  -1   2      275.61      260.97     39.16 o 
  -7  -1   2       11.12      -18.35     18.35 o 
  -6  -1   2      119.74      114.86     20.79 o 
  -5  -1   2      354.10      418.25     27.46 o 
  -4  -1   2     1751.61     2063.57     70.64 o 
  -3  -1   2       82.45       54.14      8.24 o 
  -2  -1   2     1399.15     1380.17     46.23 o 
  -1  -1   2     4027.94     3458.11    110.07 o 
   0  -1   2     2240.27     2169.15     87.86 o 
   1  -1   2     2584.15     2287.25    114.33 o 
   2  -1   2     1372.42     1353.36     54.39 o 
   3  -1   2     8185.21     9095.98    254.61 o 
   4  -1   2      491.19      489.00     28.86 o 
   5  -1   2     1350.44     1552.04     56.50 o 
   6  -1   2      343.39      329.35     23.68 o 
   7  -1   2     1201.52     1453.32    148.36 o 
   8  -1   2      253.46      330.84     74.67 o 
   9  -1   2       58.62       99.77     32.68 o 
  -9   0   2       77.97      137.51     37.98 o 
  -8   0   2      286.23      294.49     30.38 o 
  -7   0   2      432.55      480.13     37.19 o 
  -6   0   2       42.64       29.95     22.88 o 
  -5   0   2     1729.14     1865.51    132.15 o 
  -4   0   2     1107.31     1155.98     70.42 o 
  -3   0   2     1721.24     1823.28     55.57 o 
  -2   0   2     1867.25     1970.75    119.94 o 
  -1   0   2     5030.32     4861.05    295.43 o 
   0   0   2    21719.54    22993.30   1984.52 o 
   1   0   2     2130.83     2319.51     98.79 o 
   2   0   2       96.78       68.71      6.75 o 
   3   0   2      399.46      370.33     18.66 o 
   4   0   2     4268.79     4505.81    133.53 o 
   5   0   2     2736.54     2940.80     92.11 o 
   6   0   2      961.25     1151.49     49.35 o 
   7   0   2     1101.53     1210.66     61.98 o 
   8   0   2      860.53     1127.89     71.73 o 
   9   0   2     1371.91     1723.13    143.31 o 
  10   0   2        9.62      -10.36     27.63 o 
  -9   1   2      123.58       57.84     38.60 o 
  -8   1   2      167.09      155.27     41.07 o 
  -7   1   2       11.87       -7.07     12.36 o 
  -6   1   2     1542.34     1749.76     67.03 o 
  -5   1   2        0.13       -7.55     10.66 o 
  -4   1   2     2003.39     2133.66    204.05 o 
  -3   1   2      433.83      475.11     21.02 o 
  -2   1   2      945.08      948.97     32.26 o 
  -1   1   2     6133.83     6094.64    184.81 o 
   0   1   2     3474.73     3263.56    377.18 o 
   1   1   2     9229.91     7715.64    258.43 o 
   2   1   2     5743.43     5566.85    256.77 o 
   3   1   2     1210.93     1250.63     45.43 o 
   4   1   2      773.31      856.66     79.67 o 
   5   1   2      146.87      103.23     23.86 o 
   6   1   2     1720.93     1829.88     70.31 o 
   7   1   2       52.62       35.89     18.56 o 
   8   1   2      364.44      400.16     47.97 o 
   9   1   2       66.32       -1.73     31.94 o 
  10   1   2       39.85      -21.09     42.18 o 
  -9   2   2       23.95      -11.84     21.95 o 
  -8   2   2       16.30       15.45     15.84 o 
  -7   2   2      211.40      140.99     23.33 o 
  -6   2   2      175.44      161.28     21.14 o 
  -5   2   2       11.10       -0.65      8.06 o 
  -4   2   2      231.42      246.45     25.53 o 
  -3   2   2     1051.31      931.95     35.38 o 
  -2   2   2       21.41       23.68      5.35 o 
  -1   2   2     1269.23     1107.51     45.29 o 
   0   2   2      488.66      365.48     16.30 o 
   1   2   2     1398.64     1606.22     76.59 o 
   2   2   2     5793.14     6052.41    661.96 o 
   3   2   2       22.21       19.55      7.24 o 
   4   2   2      956.52      995.32     54.88 o 
   5   2   2      681.23      705.33     33.24 o 
   6   2   2      338.90      337.02     27.39 o 
   7   2   2       27.30      -15.17     25.16 o 
   8   2   2      445.18      561.39     69.80 o 
   9   2   2      175.29      116.91     45.01 o 
  10   2   2        4.29       -7.15     42.92 o 
  -9   3   2        8.63       33.20     31.55 o 
  -8   3   2      236.96      246.65     45.14 o 
  -7   3   2      934.68     1052.64     59.34 o 
  -6   3   2      977.23     1131.39     52.82 o 
  -5   3   2        7.96        5.60      9.68 o 
  -4   3   2      144.44      124.84     11.80 o 
  -3   3   2     1342.13     1439.02     68.51 o 
  -2   3   2        8.06        2.20      3.09 o 
  -1   3   2       37.07       19.16      2.72 o 
   0   3   2      273.62      203.02     14.23 o 
   1   3   2      675.95      708.36     27.34 o 
   2   3   2      143.32       93.85      8.29 o 
   3   3   2      236.21      281.90     33.42 o 
   4   3   2     5160.90     5867.59    288.40 o 
   5   3   2       26.97       20.76     14.68 o 
   6   3   2      815.90      825.50     39.88 o 
   7   3   2       49.66       32.07     14.70 o 
   8   3   2      485.45      460.25     43.69 o 
   9   3   2      517.24      474.81     60.31 o 
  10   3   2       99.32       66.97     47.11 o 
  -8   4   2        4.13      -20.12     20.12 o 
  -7   4   2      118.26       77.56     18.41 o 
  -6   4   2       34.78       49.04     18.53 o 
  -5   4   2       45.95       19.94      7.82 o 
  -4   4   2      330.74      305.12     20.76 o 
  -3   4   2     3081.54     3284.18    164.41 o 
  -2   4   2     1437.09     1426.48     47.85 o 
  -1   4   2     1240.74     1274.49     69.62 o 
   0   4   2        8.59        3.32      3.60 o 
   1   4   2     4323.95     4664.07    135.60 o 
   2   4   2       61.65       62.40     22.82 o 
   3   4   2     1599.68     1574.11     55.29 o 
   4   4   2       31.12       26.15     13.94 o 
   5   4   2     6326.53     6502.25    197.19 o 
   6   4   2      923.93     1029.84     89.72 o 
   7   4   2      931.42     1046.44     54.91 o 
   8   4   2      397.74      372.94     53.77 o 
   9   4   2      425.79      540.17     66.10 o 
  10   4   2      551.11      556.21     79.05 o 
  -8   5   2       26.03      -35.39     35.39 o 
  -7   5   2       35.67       60.21     16.53 o 
  -6   5   2       27.79       19.34     11.57 o 
  -5   5   2        3.67       12.74      8.11 o 
  -4   5   2        1.45       -4.46      5.78 o 
  -3   5   2     2305.13     2304.71     85.23 o 
  -2   5   2      614.03      584.59     39.94 o 
  -1   5   2      922.36      836.19     55.09 o 
   0   5   2      267.29      307.43     27.30 o 
   1   5   2     3024.05     3088.28     80.34 o 
   2   5   2     5754.22     6698.28    190.47 o 
   3   5   2     1151.84     1212.55    124.25 o 
   4   5   2     1294.85     1225.42     50.07 o 
   5   5   2       42.44       44.82     13.92 o 
   6   5   2     2313.47     2633.70    115.25 o 
   7   5   2      381.40      374.62     66.23 o 
   8   5   2     1332.36     1410.11    136.52 o 
   9   5   2      540.51      590.49     78.81 o 
  10   5   2       59.69       71.28     49.33 o 
  -7   6   2      230.56      224.37    108.59 o 
  -6   6   2      202.12      194.47     47.94 o 
  -5   6   2       59.66       44.85      9.72 o 
  -4   6   2       31.28       23.54      6.21 o 
  -3   6   2      100.97       99.66      8.44 o 
  -2   6   2     4397.84     3996.55    220.08 o 
  -1   6   2      234.15      179.82     59.57 o 
   0   6   2     1900.73     1826.71    180.16 o 
   1   6   2      198.06      191.65      9.16 o 
   2   6   2     1902.00     1826.85     82.63 o 
   3   6   2      491.11      604.17     32.31 o 
   4   6   2      119.25       81.03     11.31 o 
   5   6   2      267.92      212.63     21.32 o 
   6   6   2     1000.45     1012.86     51.84 o 
   7   6   2       32.42       15.86     16.66 o 
   8   6   2        3.73      -10.73     30.34 o 
   9   6   2      125.69      128.38     50.69 o 
  10   6   2       84.23       63.88     38.35 o 
  -6   7   2      616.97      662.39     80.53 o 
  -5   7   2      225.46      227.79     16.79 o 
  -4   7   2        3.75       -1.43     17.27 o 
  -3   7   2       36.64        0.00     16.16 o 
  -2   7   2      454.45      370.14     36.12 o 
  -1   7   2     1552.55     1488.13    150.09 o 
   0   7   2       17.05       19.22      5.77 o 
   1   7   2     3309.01     3123.77    162.06 o 
   2   7   2      230.82      271.60     15.12 o 
   3   7   2     1821.45     1907.23     97.06 o 
   4   7   2      928.94      979.00     71.59 o 
   5   7   2     1576.91     1623.90     75.85 o 
   6   7   2        3.18      -10.06     15.05 o 
   7   7   2       23.64      -21.21     21.21 o 
   8   7   2       22.82       19.49     22.94 o 
   9   7   2      281.94      260.47     55.87 o 
  10   7   2      272.32      210.77     52.78 o 
  -6   8   2        0.19      -45.75     45.75 o 
  -5   8   2     1200.99     1019.42    114.94 o 
  -4   8   2      132.72      101.25     33.18 o 
  -3   8   2      386.58      301.04     48.34 o 
  -2   8   2       88.06       43.34     48.16 o 
  -1   8   2      204.00      135.64     27.74 o 
   0   8   2       20.54        6.77     13.23 o 
   1   8   2      811.22      812.77     65.89 o 
   2   8   2     2781.66     3007.99     86.07 o 
   3   8   2       87.13       48.30     12.39 o 
   4   8   2     1163.91     1256.27    108.47 o 
   5   8   2      478.13      488.42     34.17 o 
   6   8   2     1390.39     1508.26     74.24 o 
   7   8   2      190.64      171.37     27.58 o 
   8   8   2      892.98      977.62     83.99 o 
   9   8   2       32.33       40.94     33.92 o 
  10   8   2      361.75      277.98     72.39 o 
  -5   9   2        2.06      -32.07     32.07 o 
  -4   9   2       58.12       72.89     41.93 o 
  -2   9   2     1110.14      653.76     98.66 o 
  -1   9   2       73.25       12.83     38.35 o 
   0   9   2       16.55       18.97     17.81 o 
   1   9   2       54.11       63.15     15.35 o 
   2   9   2     1023.07     1035.61     59.90 o 
   3   9   2      384.00      407.72     36.13 o 
   4   9   2       29.60       10.85     19.86 o 
   5   9   2      801.23      863.02     48.97 o 
   6   9   2       34.29      -14.31     30.46 o 
   7   9   2      248.27      258.86     48.34 o 
   8   9   2      133.08      163.78     47.11 o 
   9   9   2      162.15       86.82     44.27 o 
   0  10   2      144.60       82.63     33.05 o 
   1  10   2      585.55      492.32    109.70 o 
   2  10   2      600.14      560.23     56.84 o 
   3  10   2      762.20      813.73     50.03 o 
   4  10   2      167.85      168.82     34.72 o 
   5  10   2      532.37      509.42     36.70 o 
   6  10   2      184.45      197.65     28.99 o 
   7  10   2      205.35      161.31     39.59 o 
   8  10   2      144.97      115.06     36.63 o 
   9  10   2      139.23      137.88     42.55 o 
   0  11   2      797.99      735.65     83.37 o 
   1  11   2       13.83      -20.47     24.17 o 
   2  11   2     1006.08     1102.71     65.25 o 
   3  11   2      260.94      330.94     27.77 o 
   4  11   2      435.47      450.62     40.85 o 
   5  11   2       19.99       13.69     17.02 o 
   6  11   2     1463.89     1566.38    124.81 o 
   7  11   2       64.77       67.83     39.96 o 
   8  11   2       78.49       14.06     29.85 o 
   1  12   2      197.19       26.27     50.56 o 
   2  12   2      758.21      731.95     90.40 o 
   3  12   2      294.19      279.82     28.65 o 
   4  12   2       81.09       70.30     25.90 o 
   5  12   2        4.33      -11.03     21.42 o 
   6  12   2       74.70       77.82     38.97 o 
   2  13   2       22.96       34.29     41.93 o 
   3  13   2      590.28      605.78     98.42 o 
   4  13   2        1.79       26.27     54.63 o 
  -5 -11   3       15.12       -8.68     22.79 o 
  -4 -11   3      158.46      132.41     28.67 o 
  -3 -11   3       69.39       50.08     20.72 o 
  -2 -11   3      302.60      201.27     53.77 o 
  -1 -11   3       84.49       64.13     41.44 o 
   0 -11   3      441.08      474.19     80.90 o 
  -5 -10   3        6.39      -17.27     17.27 o 
  -4 -10   3      122.28      104.52     24.26 o 
  -3 -10   3       39.26       20.27     25.53 o 
  -2 -10   3      156.26      217.18     30.15 o 
  -1 -10   3       57.76       79.18     17.76 o 
   0 -10   3        0.40      -24.17     31.70 o 
  -7  -9   3      302.28      264.41     48.71 o 
  -6  -9   3       50.03       35.39     24.17 o 
  -5  -9   3      242.64      218.32     26.14 o 
  -4  -9   3      120.35      116.05     19.59 o 
  -3  -9   3      107.47      112.71     15.67 o 
  -2  -9   3      327.36      299.58     38.96 o 
  -1  -9   3       77.61       30.00     10.81 o 
   0  -9   3       18.48       31.33     33.18 o 
  -7  -8   3      216.61      201.89     45.63 o 
  -6  -8   3      815.70     1008.20     81.40 o 
  -5  -8   3      443.57      374.34     73.87 o 
  -4  -8   3       21.44       25.76     15.29 o 
  -3  -8   3       40.40       15.09     17.64 o 
  -2  -8   3      294.61      262.29     29.99 o 
  -1  -8   3      938.36     1040.41    104.22 o 
   0  -8   3        7.95       10.78      4.65 o 
   1  -8   3      812.80      702.60    173.95 o 
  -9  -7   3      570.97      719.37     86.21 o 
  -8  -7   3        2.83        8.88     28.24 o 
  -7  -7   3       18.37       15.42     36.01 o 
  -6  -7   3       21.55       -3.33     19.41 o 
  -5  -7   3      185.20      173.76     22.89 o 
  -4  -7   3      602.10      564.02     41.81 o 
  -3  -7   3      389.60      353.87     23.32 o 
  -2  -7   3      209.40      187.61     16.69 o 
  -1  -7   3       31.17       15.62     11.02 o 
   0  -7   3      152.16      154.41     24.41 o 
   1  -7   3      745.92      807.16     52.37 o 
   2  -7   3      473.72      325.71     52.17 o 
   5  -7   3       23.90       50.56     35.64 o 
   6  -7   3      339.18      249.74     54.88 o 
  -9  -6   3       20.89      -29.48     29.48 o 
  -8  -6   3      328.81      212.49     52.41 o 
  -7  -6   3      285.30      259.23     45.75 o 
  -6  -6   3      266.70      284.13     92.43 o 
  -5  -6   3      148.81      114.12     21.71 o 
  -4  -6   3      533.44      460.32     29.51 o 
  -3  -6   3      221.32      173.41     19.79 o 
  -2  -6   3      612.93      513.31     27.87 o 
  -1  -6   3      186.82      148.78     11.82 o 
   0  -6   3       10.05       12.96      7.46 o 
   1  -6   3      453.96      455.62     32.98 o 
   2  -6   3      980.16     1018.08    107.06 o 
   3  -6   3      378.09      411.84     20.95 o 
   4  -6   3       24.08       15.94     10.48 o 
   5  -6   3       95.26       93.24     12.94 o 
   6  -6   3      181.44      155.89     42.18 o 
  -9  -5   3       61.49       -3.70     29.85 o 
  -8  -5   3      159.79      166.74     47.73 o 
  -7  -5   3        0.15        1.85     28.61 o 
  -6  -5   3      276.57      316.09     44.89 o 
  -5  -5   3       83.88       73.32     21.46 o 
  -4  -5   3       81.70       69.54     13.26 o 
  -3  -5   3      311.15      313.77     40.02 o 
  -2  -5   3     4489.08     4771.92    465.56 o 
  -1  -5   3     1033.79     1034.73     33.97 o 
   0  -5   3       18.93       10.93      4.57 o 
   1  -5   3      185.69      160.92     24.79 o 
   2  -5   3      317.32      327.16     15.86 o 
   3  -5   3      857.35      941.45     60.86 o 
   4  -5   3       13.93        6.00      8.56 o 
   5  -5   3        5.67       -4.75      9.61 o 
   6  -5   3      302.54      315.55     36.87 o 
   7  -5   3       58.23       25.14     22.79 o 
  -9  -4   3      370.68      562.00     83.25 o 
  -8  -4   3       95.35       89.17     35.27 o 
  -7  -4   3      101.54      103.98     35.64 o 
  -6  -4   3      963.72     1007.18    148.49 o 
  -5  -4   3     3724.21     4062.56    143.67 o 
  -4  -4   3      327.16      289.50     34.41 o 
  -3  -4   3     2137.57     2098.35     71.41 o 
  -2  -4   3       15.07       22.03      7.06 o 
  -1  -4   3     4310.44     4447.74    350.56 o 
   0  -4   3     1133.35     1031.63     64.78 o 
   1  -4   3        1.24        2.30      5.20 o 
   2  -4   3     2723.26     3130.25     80.28 o 
   3  -4   3      194.03      192.65     10.84 o 
   4  -4   3      382.95      376.33     42.67 o 
   5  -4   3        1.22        6.57      7.53 o 
   6  -4   3      541.91      601.68     50.98 o 
   7  -4   3      139.09      105.28     22.75 o 
   8  -4   3      113.69       45.91     25.07 o 
 -10  -3   3       36.44       54.39     41.31 o 
  -9  -3   3     1542.34     1761.73    153.05 o 
  -8  -3   3     1213.16     1453.29    121.60 o 
  -7  -3   3      182.10      182.62     26.30 o 
  -6  -3   3      939.19      962.74     63.51 o 
  -5  -3   3      426.74      452.98     42.42 o 
  -4  -3   3      870.13      794.45     39.27 o 
  -3  -3   3      177.13      164.29     14.74 o 
  -2  -3   3     4894.47     5204.95    308.26 o 
  -1  -3   3      163.05      110.62      8.94 o 
   0  -3   3      979.27      856.15     57.97 o 
   1  -3   3     2105.34     1969.33    101.61 o 
   2  -3   3      786.62      650.81     40.58 o 
   3  -3   3     4847.15     5518.01    227.16 o 
   4  -3   3      308.61      321.91     15.88 o 
   5  -3   3        2.28       -6.02     14.48 o 
   6  -3   3        2.32       15.71     17.98 o 
   7  -3   3      737.05      907.38    156.32 o 
   8  -3   3      117.82       98.97     26.60 o 
 -10  -2   3       10.77      -44.40     44.40 o 
  -9  -2   3      120.36       52.17     35.39 o 
  -8  -2   3      497.95      624.53     67.71 o 
  -7  -2   3      604.79      657.18     93.85 o 
  -6  -2   3       57.95       36.51     15.56 o 
  -5  -2   3      549.93      491.13     30.75 o 
  -4  -2   3        5.13       17.17     11.15 o 
  -3  -2   3       85.39      104.71     12.06 o 
  -2  -2   3      151.04      146.99     11.01 o 
  -1  -2   3        6.32        8.53      4.62 o 
   0  -2   3       97.40      109.67      7.05 o 
   1  -2   3      385.83      361.19     14.78 o 
   2  -2   3      498.30      547.50     24.75 o 
   3  -2   3     2276.43     2593.22     97.01 o 
   4  -2   3      684.04      693.48     30.23 o 
   5  -2   3        6.93        2.96     11.84 o 
   6  -2   3        6.65       -0.16     19.55 o 
   7  -2   3       10.15        7.76     12.42 o 
   8  -2   3       97.32       91.26     24.91 o 
   9  -2   3       14.97        0.00     23.19 o 
  -9  -1   3       38.63      -18.38     33.05 o 
  -8  -1   3       17.77      -12.95     33.18 o 
  -7  -1   3       11.74      -16.91     25.16 o 
  -6  -1   3        6.00       29.19     14.76 o 
  -5  -1   3     1569.77     1789.07     67.06 o 
  -4  -1   3       94.32       98.46     14.37 o 
  -3  -1   3      145.40      113.80     25.96 o 
  -2  -1   3       53.23       41.34      7.58 o 
  -1  -1   3      457.14      391.24     16.45 o 
   0  -1   3        8.21       17.97      3.88 o 
   1  -1   3      265.08      258.44     10.70 o 
   2  -1   3        2.70        0.29     11.22 o 
   3  -1   3       19.61       11.84      6.78 o 
   4  -1   3      906.27      924.82     83.74 o 
   5  -1   3      119.59       95.20     17.76 o 
   6  -1   3      788.98      938.77     60.80 o 
   7  -1   3       82.71       86.84     23.62 o 
   8  -1   3       64.35       40.20     28.49 o 
   9  -1   3        2.92      -15.05     21.71 o 
  -9   0   3      115.60       89.29     32.19 o 
  -8   0   3        8.13      -28.86     28.86 o 
  -7   0   3       71.63       57.78     17.73 o 
  -6   0   3        6.99        9.35     10.56 o 
  -5   0   3     1693.75     1763.59    144.66 o 
  -4   0   3     3532.43     3954.54    120.80 o 
  -3   0   3       85.38      106.59     11.47 o 
  -2   0   3       20.92       17.72      6.93 o 
  -1   0   3     1021.94      958.39     33.53 o 
   0   0   3    11702.28    12640.05    325.56 o 
   1   0   3     2519.90     2525.46     54.52 o 
   2   0   3      403.89      321.19     16.70 o 
   3   0   3       95.71      111.23     11.03 o 
   4   0   3      841.45      812.30     40.82 o 
   5   0   3     1823.89     2006.30     66.71 o 
   6   0   3      170.92      173.95     49.02 o 
   7   0   3      250.53      279.93     29.29 o 
   8   0   3      369.61      412.56     36.53 o 
   9   0   3       57.59       -1.73     25.41 o 
  -9   1   3       59.21       77.82     43.29 o 
  -8   1   3      508.55      750.32     61.91 o 
  -7   1   3      272.74      278.35     35.39 o 
  -6   1   3        6.47        5.89     13.94 o 
  -5   1   3      574.66      614.12     32.90 o 
  -4   1   3     3224.99     3469.41    112.74 o 
  -3   1   3     4430.47     4649.96    129.93 o 
  -2   1   3       96.76       73.26      7.90 o 
  -1   1   3     5347.32     5261.46    148.91 o 
   0   1   3      653.83      786.37     43.13 o 
   1   1   3      169.20      163.90     13.07 o 
   2   1   3      719.74      786.48     86.27 o 
   3   1   3      116.32       79.25     20.29 o 
   4   1   3     5058.28     5278.30    229.45 o 
   5   1   3       12.40        9.46      9.52 o 
   6   1   3      433.81      416.29     30.00 o 
   7   1   3        4.18        7.86     14.55 o 
   8   1   3      898.52     1057.26     81.46 o 
   9   1   3      614.34      756.61     74.61 o 
  10   1   3       61.20      -20.60     42.79 o 
  -9   2   3      194.13      216.93     45.14 o 
  -7   2   3     1357.47     1598.99     79.88 o 
  -6   2   3     1276.69     1485.87     60.57 o 
  -5   2   3      767.63      712.59     89.23 o 
  -4   2   3     1385.72     1347.49     68.51 o 
  -3   2   3      143.84      164.16     12.67 o 
  -2   2   3       73.36       71.48      7.41 o 
  -1   2   3      507.89      463.95     25.12 o 
   0   2   3     5416.94     5471.89    401.78 o 
   1   2   3    10385.07     9483.39    211.54 o 
   2   2   3     2243.02     2333.83     74.86 o 
   3   2   3     1808.89     1627.71     99.96 o 
   4   2   3       18.34       22.44      9.27 o 
   5   2   3     3832.71     4080.10    146.14 o 
   6   2   3      109.20      102.92     16.43 o 
   7   2   3        5.98       19.95     16.55 o 
   8   2   3      304.61      308.00     29.56 o 
   9   2   3      176.55      146.14     36.63 o 
  10   2   3      264.22       60.80     43.41 o 
  -9   3   3      178.66      139.94     37.43 o 
  -8   3   3       13.18       16.40     27.87 o 
  -7   3   3      243.27      221.48     26.93 o 
  -6   3   3      106.09       89.47     16.59 o 
  -5   3   3      396.91      363.95     57.59 o 
  -4   3   3        1.62       -2.61      6.14 o 
  -3   3   3      260.28      229.20     13.37 o 
  -2   3   3      673.18      735.05     33.99 o 
  -1   3   3     1478.18     1543.29    115.74 o 
   0   3   3      431.55      375.32     22.12 o 
   1   3   3     5456.61     5447.00    215.70 o 
   2   3   3       50.33       43.41      7.06 o 
   3   3   3     4886.49     5669.51    464.20 o 
   4   3   3      636.81      755.36     34.35 o 
   5   3   3        2.05       -6.66     24.54 o 
   6   3   3      481.72      528.56     33.20 o 
   7   3   3        1.50       23.61     18.41 o 
   8   3   3       54.16       40.58     20.40 o 
   9   3   3      187.10      161.44     40.45 o 
  10   3   3        6.22      -28.12     28.12 o 
  -8   4   3       26.33      -20.52     56.48 o 
  -7   4   3        0.48       11.83     14.81 o 
  -6   4   3        0.16       10.80      9.54 o 
  -5   4   3      137.15      117.50     22.64 o 
  -4   4   3     1313.72     1404.96     98.33 o 
  -3   4   3      164.49      163.18     16.66 o 
  -2   4   3      370.97      329.98     31.79 o 
  -1   4   3       28.38       26.31      7.55 o 
   0   4   3        8.88        6.09      3.80 o 
   1   4   3     3002.40     2892.96     84.08 o 
   2   4   3     3990.32     4382.82    194.92 o 
   3   4   3       14.01        6.00      9.43 o 
   4   4   3        2.28       -5.99     11.78 o 
   5   4   3      328.07      273.42     31.20 o 
   6   4   3      270.20      256.16     24.14 o 
   7   4   3      286.35      312.47     29.20 o 
   8   4   3     1057.49      971.33     80.04 o 
   9   4   3      278.66      211.51     38.97 o 
  10   4   3      257.47      203.74     62.16 o 
  -8   5   3      139.95       93.04     26.84 o 
  -7   5   3      899.23      936.22    323.06 o 
  -6   5   3      191.91      206.97     36.37 o 
  -5   5   3       40.83       42.48     10.34 o 
  -4   5   3       82.51       74.20      9.96 o 
  -3   5   3     2134.16     2226.58     95.80 o 
  -2   5   3      654.92      665.90     39.75 o 
  -1   5   3      386.77      416.96     21.78 o 
   0   5   3     2626.14     2444.25    123.67 o 
   1   5   3      396.81      339.40     13.72 o 
   2   5   3     4070.74     4407.32    134.26 o 
   3   5   3     2412.57     2807.59    185.55 o 
   4   5   3     3678.87     3891.24    229.51 o 
   5   5   3     6546.59     7179.13    735.77 o 
   6   5   3       92.17       82.28     17.63 o 
   7   5   3      354.95      317.03     43.72 o 
   8   5   3        0.25       15.66     29.60 o 
   9   5   3     1435.82     1845.59    141.09 o 
  -7   6   3        9.81      -18.77     18.77 o 
  -6   6   3      456.65      567.95     79.25 o 
  -5   6   3     1863.51     2246.20    188.00 o 
  -4   6   3      849.99      882.91     55.91 o 
  -3   6   3     1635.87     1774.93    119.05 o 
  -2   6   3      111.02      108.31      6.55 o 
  -1   6   3     1704.83     1541.66     90.13 o 
   0   6   3        4.70        3.69      4.18 o 
   1   6   3     1546.01     1379.26     81.98 o 
   2   6   3     2671.43     2954.34     93.84 o 
   3   6   3      523.51      518.64     25.42 o 
   4   6   3      666.98      615.07     31.63 o 
   5   6   3     1411.16     1405.60     94.78 o 
   6   6   3     3777.76     3838.49    139.95 o 
   7   6   3       10.47       15.87     19.40 o 
   8   6   3     1120.36     1250.29     92.50 o 
   9   6   3       74.69       65.12     35.27 o 
  10   6   3      397.17      473.21     76.96 o 
  -6   7   3       37.23        8.82     15.69 o 
  -5   7   3       40.08       24.86      9.40 o 
  -4   7   3     2198.75     2587.66    221.09 o 
  -3   7   3      917.76      961.38     74.44 o 
  -2   7   3     2669.76     2588.63    173.70 o 
  -1   7   3       55.26       43.09      3.67 o 
   0   7   3     1238.05     1299.98     40.38 o 
   1   7   3       17.80       12.69      9.35 o 
   2   7   3     2112.59     2125.83     61.65 o 
   3   7   3     1067.36     1202.67     48.65 o 
   4   7   3       65.02       75.99     15.05 o 
   5   7   3      861.55      817.31     43.72 o 
   6   7   3       21.26        2.07     17.14 o 
   7   7   3      244.61      218.45     28.23 o 
   8   7   3       40.31      -25.90     29.35 o 
   9   7   3      394.10      359.38     59.94 o 
  10   7   3       64.48       58.58     37.24 o 
  -6   8   3       25.89        5.92     47.60 o 
  -5   8   3      232.84       89.91     40.20 o 
  -4   8   3      135.25      175.12     44.40 o 
  -3   8   3       33.11       26.52     38.85 o 
  -2   8   3      327.74      279.29     34.50 o 
  -1   8   3      668.75      607.38     46.90 o 
   0   8   3       58.44       54.25      8.30 o 
   1   8   3        1.31       -4.15      5.36 o 
   2   8   3      630.81      674.15     25.97 o 
   3   8   3       25.98       18.33      9.78 o 
   4   8   3      215.21      225.45     20.83 o 
   5   8   3       38.96       40.93     20.16 o 
   6   8   3       66.60       44.20     19.95 o 
   7   8   3      291.72      301.82     31.96 o 
   8   8   3       60.85       44.52     27.50 o 
  10   8   3       18.38       45.88     54.76 o 
  -5   9   3        2.30      -32.19     32.19 o 
  -2   9   3     1205.11     1148.58    156.93 o 
  -1   9   3      214.92      149.35     40.08 o 
   0   9   3      373.21      279.37     30.20 o 
   1   9   3      788.87      844.90     80.10 o 
   2   9   3        0.08       10.83      7.10 o 
   3   9   3     1579.86     1668.31     53.59 o 
   4   9   3        2.59      -10.40     12.39 o 
   5   9   3      505.22      522.12     36.42 o 
   6   9   3     2014.54     2055.20    109.76 o 
   7   9   3      798.49      766.74    118.39 o 
   8   9   3      641.74      700.99     77.94 o 
   9   9   3      653.40      728.12     87.81 o 
   0  10   3     1853.37     1843.17    336.13 o 
   1  10   3      150.94      145.14     31.06 o 
   2  10   3     4118.70     4416.36    278.08 o 
   3  10   3       22.07      -13.89     13.89 o 
   4  10   3      953.83      890.99     49.83 o 
   5  10   3        0.99       -7.01     12.99 o 
   6  10   3      832.51      975.15     73.75 o 
   7  10   3     2781.83     3177.28    193.13 o 
   8  10   3       13.97       42.92     27.50 o 
   9  10   3      507.04      565.09     75.48 o 
   1  11   3      510.07      561.88     61.05 o 
   2  11   3        0.99       -6.01     14.92 o 
   3  11   3     2133.78     2464.67    148.79 o 
   4  11   3        0.12       16.06     17.39 o 
   5  11   3       85.40       57.47     22.08 o 
   6  11   3      133.62      114.08     37.49 o 
   7  11   3      240.66      254.18     41.56 o 
   8  11   3        1.58       76.34     36.50 o 
   1  12   3       10.15       64.99     48.22 o 
   2  12   3       52.57       46.85     10.50 o 
   3  12   3       92.45       83.66     19.21 o 
   4  12   3      500.66      559.00     58.27 o 
   5  12   3       18.16        6.85     20.50 o 
   6  12   3        1.85      -19.36     31.70 o 
   7  12   3       43.56       28.24     31.82 o 
   2  13   3        3.74        9.50     49.21 o 
   3  13   3      127.62       25.28     52.41 o 
   4  13   3      242.66      197.11     30.63 o 
   5  13   3       44.31       -2.10     56.98 o 
  -6 -10   4        1.44       56.48     35.52 o 
  -5 -10   4      272.58      302.89     43.78 o 
  -4 -10   4      120.02       97.61     25.13 o 
  -3 -10   4      876.57     1054.89    211.81 o 
  -2 -10   4      780.28     1013.52    132.95 o 
  -1 -10   4       36.67       40.45     15.63 o 
   0 -10   4      420.91      403.16     67.21 o 
  -7  -9   4        8.91       16.40     36.13 o 
  -6  -9   4      697.94      720.73     77.45 o 
  -5  -9   4      207.78      280.82     45.63 o 
  -4  -9   4       56.16       28.98     24.42 o 
  -3  -9   4      920.08      911.53     61.60 o 
  -2  -9   4      169.02      124.20     20.41 o 
  -1  -9   4     1089.20     1325.21    146.78 o 
   0  -9   4       33.19       34.98     27.63 o 
  -8  -8   4       80.29      126.53     51.43 o 
  -7  -8   4      293.28      344.21     60.18 o 
  -6  -8   4       46.51       22.32     22.32 o 
  -5  -8   4       17.08       10.85     24.67 o 
  -4  -8   4      650.91      491.58     59.81 o 
  -3  -8   4      173.10      134.23     16.73 o 
  -2  -8   4     1188.48     1192.21     49.26 o 
  -1  -8   4       79.72       55.32     26.82 o 
   0  -8   4      220.51      215.47     32.95 o 
   1  -8   4       16.18       -4.77     14.49 o 
  -8  -7   4       70.39       64.25     45.14 o 
  -7  -7   4       59.89       93.98     38.72 o 
  -6  -7   4       10.21       59.32     38.97 o 
  -5  -7   4       21.40       17.14     21.83 o 
  -4  -7   4      168.03      119.88     36.13 o 
  -3  -7   4        1.71       -3.91     11.61 o 
  -2  -7   4      202.55      197.45     15.67 o 
  -1  -7   4      192.98      189.76     36.15 o 
   0  -7   4       60.65       41.27      9.03 o 
   1  -7   4        0.26       -5.63      5.63 o 
   2  -7   4      521.00      538.98     45.26 o 
   5  -7   4      168.16       70.79     29.85 o 
  -9  -6   4       50.19       47.23     36.26 o 
  -8  -6   4      136.61      121.97     40.70 o 
  -7  -6   4        0.32       39.34     30.83 o 
  -6  -6   4      290.72      171.43     33.05 o 
  -5  -6   4      138.70      124.60     45.82 o 
  -4  -6   4       12.76       17.33     13.15 o 
  -3  -6   4       31.24       35.18     27.63 o 
  -2  -6   4     1539.57     1617.99    169.02 o 
  -1  -6   4      840.81      987.12     36.22 o 
   0  -6   4      450.82      524.68     35.39 o 
   1  -6   4      382.90      370.76     21.06 o 
   2  -6   4      285.42      295.46     16.41 o 
   3  -6   4      685.72      691.04     69.92 o 
   4  -6   4      121.00      118.79     10.62 o 
   5  -6   4      609.24      645.48     40.48 o 
   6  -6   4      148.08      121.48     37.37 o 
  -9  -5   4      504.93      565.95     77.82 o 
  -8  -5   4        0.86        7.15     27.01 o 
  -7  -5   4      272.91      324.72     47.48 o 
  -6  -5   4      809.57      806.32    130.54 o 
  -5  -5   4     3296.85     3533.84    210.52 o 
  -4  -5   4      336.90      257.88     23.02 o 
  -3  -5   4     1265.94     1199.81     49.82 o 
  -2  -5   4     1134.06     1122.26     65.61 o 
  -1  -5   4      760.19      721.16     43.33 o 
   0  -5   4     2037.33     1970.07    136.18 o 
   1  -5   4      676.42      607.08     23.56 o 
   2  -5   4     5791.15     6580.69    161.18 o 
   3  -5   4      164.48      156.91     11.14 o 
   4  -5   4     1277.66     1509.19    100.07 o 
   5  -5   4        1.57       -0.85     10.09 o 
   6  -5   4      703.62      831.30     57.85 o 
   7  -5   4      665.10      876.98    106.18 o 
  -9  -4   4      564.74      553.49     76.46 o 
  -8  -4   4     1026.36     1126.35     96.20 o 
  -7  -4   4        5.24      -17.76     28.37 o 
  -6  -4   4      526.54      634.27     59.20 o 
  -5  -4   4       54.06       30.05     25.65 o 
  -4  -4   4     1208.89     1162.43     79.11 o 
  -3  -4   4      165.12      143.67     16.56 o 
  -2  -4   4      712.33      639.78     29.07 o 
  -1  -4   4     1753.62     1670.52     63.14 o 
   0  -4   4      162.48      158.55     11.84 o 
   1  -4   4     2117.61     2172.40    108.75 o 
   2  -4   4       42.76       33.80      6.96 o 
   3  -4   4     1673.28     1908.29     68.18 o 
   4  -4   4      331.40      356.22     18.92 o 
   5  -4   4      534.16      593.61     57.37 o 
   6  -4   4      274.38      326.53     34.27 o 
   7  -4   4      157.93      209.19     29.67 o 
   8  -4   4      243.06      255.16     44.52 o 
  -8  -3   4      116.79      113.46     36.63 o 
  -7  -3   4      118.70       96.11     23.76 o 
  -6  -3   4      525.59      587.36     41.83 o 
  -5  -3   4     1324.11     1357.99    122.83 o 
  -4  -3   4       21.21       28.21     10.83 o 
  -3  -3   4       77.82       61.90     12.19 o 
  -2  -3   4      207.87      178.43     13.81 o 
  -1  -3   4       15.15       28.76      6.88 o 
   0  -3   4     1476.64     1445.28     87.93 o 
   1  -3   4      617.02      681.83     34.28 o 
   2  -3   4      227.84      223.64     19.24 o 
   3  -3   4      263.68      264.36     31.24 o 
   4  -3   4      604.39      619.26     26.76 o 
   5  -3   4       34.21       29.55      9.27 o 
   6  -3   4       16.11       10.76     10.62 o 
   7  -3   4       38.92       11.09     14.70 o 
   8  -3   4        0.70       36.63     24.08 o 
  -9  -2   4       81.82       47.73     33.05 o 
  -8  -2   4       26.40       -3.70     27.38 o 
  -7  -2   4       44.23       48.64     18.75 o 
  -6  -2   4      158.60      161.94     25.84 o 
  -5  -2   4      776.15      809.98     44.21 o 
  -4  -2   4      843.03      921.73     65.86 o 
  -3  -2   4      724.47      818.90     34.68 o 
  -2  -2   4       39.69       16.77      5.92 o 
  -1  -2   4     2088.55     2032.43    122.40 o 
   0  -2   4     4658.43     5013.56    245.56 o 
   1  -2   4       38.26       49.92      8.96 o 
   2  -2   4      512.60      439.86     19.71 o 
   3  -2   4     1219.56     1291.21     42.45 o 
   4  -2   4      254.99      259.08     18.72 o 
   5  -2   4      107.13      103.44     13.10 o 
   6  -2   4     1041.89     1074.30     71.28 o 
   7  -2   4       91.51       93.89     46.25 o 
   9  -2   4        0.86       21.94     29.54 o 
  -9  -1   4      134.52       81.27     45.14 o 
  -8  -1   4      211.09      191.40     37.98 o 
  -7  -1   4       17.57       12.79     16.89 o 
  -6  -1   4       69.31       36.66     15.33 o 
  -5  -1   4       77.37       62.95     14.90 o 
  -4  -1   4      668.05      635.35     34.18 o 
  -3  -1   4      120.70      110.32     13.84 o 
  -2  -1   4      872.91      830.41     48.78 o 
  -1  -1   4      656.95      662.08     27.51 o 
   0  -1   4      512.24      526.40     28.18 o 
   1  -1   4     4919.75     5236.91    222.40 o 
   2  -1   4     3035.86     3294.35     84.75 o 
   3  -1   4     3816.85     4111.84    117.03 o 
   4  -1   4       91.48      116.23     13.51 o 
   5  -1   4      306.50      347.28     40.51 o 
   6  -1   4      628.73      713.91     37.66 o 
   7  -1   4     1568.90     1847.25     84.37 o 
   8  -1   4       72.52       67.70     19.40 o 
   9  -1   4      101.71      106.92     38.97 o 
  -9   0   4       35.09      -22.94     22.94 o 
  -8   0   4      210.83      206.94     42.55 o 
  -7   0   4      849.75      991.78     54.11 o 
  -6   0   4        3.56        2.30     15.03 o 
  -5   0   4       44.45       13.78     24.11 o 
  -4   0   4      853.04      956.82     37.90 o 
  -3   0   4     3213.08     3242.38    138.37 o 
  -2   0   4      312.11      306.83     16.51 o 
  -1   0   4     1936.66     1930.65     62.33 o 
   0   0   4      129.18      152.00     11.84 o 
   1   0   4       29.99       44.59      8.27 o 
   2   0   4     2154.89     2486.59     77.51 o 
   3   0   4      998.31     1040.40     41.63 o 
   4   0   4     5409.82     5527.17    308.94 o 
   5   0   4      511.75      499.73     43.35 o 
   6   0   4      726.77      729.68     38.82 o 
   7   0   4        2.18        8.20     13.57 o 
   8   0   4      447.81      521.48     45.94 o 
   9   0   4      128.81       67.21     29.48 o 
  -9   1   4       92.53       61.42     40.94 o 
  -8   1   4       30.27       55.00     34.41 o 
  -7   1   4      439.79      500.34     47.60 o 
  -6   1   4      369.00      386.72     41.93 o 
  -5   1   4      713.82      737.32     35.22 o 
  -4   1   4      906.33      850.99     39.91 o 
  -3   1   4      459.97      504.97     25.35 o 
  -2   1   4        1.95        8.10      6.23 o 
  -1   1   4     3031.52     2853.01     90.59 o 
   0   1   4     5804.51     5644.10    573.11 o 
   1   1   4      223.28      179.71      6.84 o 
   2   1   4        3.78        1.37      3.76 o 
   3   1   4       15.10        6.64      6.66 o 
   4   1   4      115.19       92.97     12.41 o 
   5   1   4      113.27       97.99     14.19 o 
   6   1   4      654.45      731.70     52.17 o 
   7   1   4      127.08      105.61     17.37 o 
   8   1   4      329.04      356.03     81.21 o 
   9   1   4       20.02       48.10     34.90 o 
  10   1   4      160.03      166.00     44.89 o 
  -9   2   4       61.75      -13.20     39.59 o 
  -8   2   4      211.56      235.93     43.29 o 
  -7   2   4      152.19      128.81     21.09 o 
  -6   2   4      662.49      696.34     38.79 o 
  -5   2   4       97.89       88.41     26.76 o 
  -4   2   4     2141.13     2248.71     72.72 o 
  -3   2   4     1140.84     1067.42     40.42 o 
  -2   2   4       14.13       16.74      5.28 o 
  -1   2   4      353.09      313.82     28.79 o 
   0   2   4      268.64      252.98     20.62 o 
   1   2   4     1237.19     1554.66     68.57 o 
   2   2   4       26.99       17.95      8.82 o 
   3   2   4      139.19      106.44     12.12 o 
   4   2   4       78.23       41.06     20.04 o 
   5   2   4      320.48      264.90     33.24 o 
   6   2   4       87.74       61.02     16.12 o 
   7   2   4       40.05       20.06     17.21 o 
   8   2   4       22.48       11.86     45.32 o 
   9   2   4       11.86      -30.22     30.22 o 
  10   2   4      122.83       84.11     35.39 o 
  -8   3   4       12.76       -3.21     28.98 o 
  -7   3   4      636.81      858.26     50.34 o 
  -6   3   4       12.26       -2.23     10.66 o 
  -5   3   4      688.15      722.92     48.34 o 
  -4   3   4      703.03      697.04     92.47 o 
  -3   3   4     1671.52     1531.29     75.42 o 
  -2   3   4      117.57      106.91     12.03 o 
  -1   3   4       28.96       15.16      4.70 o 
   0   3   4      509.22      486.76     42.39 o 
   1   3   4      580.23      609.78     18.94 o 
   2   3   4     4457.51     4558.30    166.92 o 
   3   3   4     2421.51     2303.18     78.58 o 
   4   3   4     4793.37     5639.40    173.03 o 
   5   3   4      104.76      101.76     31.39 o 
   6   3   4      178.26      127.97     15.81 o 
   7   3   4        2.75        3.69     16.70 o 
   8   3   4     1046.19     1108.32     64.06 o 
   9   3   4      543.57      557.19     64.87 o 
  10   3   4        5.79      -32.31     40.82 o 
  -8   4   4       68.07       60.77     27.04 o 
  -7   4   4        3.32       -2.82     15.79 o 
  -6   4   4      731.49      821.52     71.53 o 
  -5   4   4      471.63      471.39     44.86 o 
  -4   4   4      123.48       96.55     11.40 o 
  -3   4   4       27.72       24.41      8.92 o 
  -2   4   4      987.65      920.65    112.44 o 
  -1   4   4       74.37       57.76      5.85 o 
   0   4   4      349.27      335.28     21.43 o 
   1   4   4      797.11      745.29     24.18 o 
   2   4   4     3112.82     3325.42    108.25 o 
   3   4   4      136.21      128.91     15.29 o 
   4   4   4       50.44       24.92      9.60 o 
   5   4   4     3977.09     4508.79    578.22 o 
   6   4   4      409.11      435.72     38.97 o 
   7   4   4      346.83      352.24     31.42 o 
   8   4   4      116.83       62.81     27.13 o 
   9   4   4      908.86     1058.03     96.94 o 
  10   4   4        0.37      -29.11     29.11 o 
  -8   5   4        6.94       33.82     25.56 o 
  -7   5   4      123.59       75.20     22.40 o 
  -6   5   4       69.62       76.51     16.25 o 
  -5   5   4      223.60      209.31     38.61 o 
  -4   5   4      187.28      157.76     17.39 o 
  -3   5   4      660.76      679.09     58.41 o 
  -2   5   4       40.67       36.74      6.00 o 
  -1   5   4       42.03       19.43      5.96 o 
   0   5   4      363.54      383.21     20.35 o 
   1   5   4     3257.27     2918.66    213.15 o 
   2   5   4      289.15      250.70     17.44 o 
   3   5   4      466.77      562.50     26.51 o 
   4   5   4        3.97        1.73     11.96 o 
   5   5   4     2289.44     2553.26    185.05 o 
   6   5   4      251.78      196.01     23.89 o 
   7   5   4       51.04       51.02     20.90 o 
   8   5   4      293.06      228.92     28.29 o 
   9   5   4       70.45       52.91     29.11 o 
  10   5   4      310.63      206.70     48.34 o 
  -7   6   4      195.87      144.28     91.14 o 
  -6   6   4       41.10       17.31     13.56 o 
  -5   6   4      442.85      533.25     54.13 o 
  -4   6   4       52.95       35.36      9.05 o 
  -3   6   4      869.07      864.28     52.46 o 
  -2   6   4     1065.35     1103.36     62.51 o 
  -1   6   4     1172.02     1244.22     77.95 o 
   0   6   4     1201.65     1222.16     69.56 o 
   1   6   4     1537.68     1544.19    148.26 o 
   2   6   4     2689.62     2875.10     91.27 o 
   3   6   4      346.56      365.33     21.97 o 
   4   6   4      993.32      870.61     39.30 o 
   5   6   4      252.16      233.42     23.26 o 
   6   6   4      384.73      403.13     30.13 o 
   7   6   4       83.70       55.65     26.89 o 
   8   6   4      235.73      293.27     45.75 o 
   9   6   4      518.84      556.70     68.94 o 
  10   6   4        2.33        5.18     44.89 o 
  -6   7   4     1011.61     1267.38    257.14 o 
  -5   7   4       60.45       55.21     12.19 o 
  -4   7   4      185.98      234.17     32.73 o 
  -3   7   4        9.65       18.27      8.43 o 
  -2   7   4     1989.70     2045.10    124.49 o 
  -1   7   4      857.11      777.72     51.12 o 
   0   7   4      133.35       90.91     20.66 o 
   1   7   4     1120.02     1022.34     79.61 o 
   2   7   4      332.77      370.56     33.88 o 
   3   7   4      172.84      130.38     12.80 o 
   4   7   4       30.59       30.03     17.88 o 
   5   7   4     1394.14     1372.49     68.57 o 
   6   7   4      732.88      709.74     54.26 o 
   7   7   4       53.66       46.36     21.96 o 
   8   7   4        5.30      -18.50     30.22 o 
   9   7   4      596.32      708.64     69.19 o 
  10   7   4      236.38      162.05     60.43 o 
  -6   8   4       25.95       27.63     53.28 o 
  -4   8   4      140.30      157.70     16.09 o 
  -3   8   4       13.83       12.09      4.01 o 
  -2   8   4        4.26        7.58      4.73 o 
  -1   8   4      321.49      355.09     36.63 o 
   0   8   4      329.29      305.06     20.61 o 
   1   8   4      429.67      405.02     24.36 o 
   2   8   4      477.47      415.96     20.36 o 
   3   8   4      108.03      105.64     13.63 o 
   4   8   4      560.78      603.81     54.76 o 
   5   8   4       10.44       -5.47     13.54 o 
   6   8   4      586.88      592.40     40.03 o 
   7   8   4      380.38      383.26     71.47 o 
   8   8   4      210.72      197.32     45.26 o 
   9   8   4       59.68       23.80     42.42 o 
  10   8   4      318.74      190.91     60.31 o 
  -5   9   4       17.43       54.76     34.04 o 
  -4   9   4       15.12        5.43     29.23 o 
  -3   9   4       15.69       32.07     35.64 o 
  -2   9   4       29.16        1.73     26.52 o 
  -1   9   4       79.80       -1.85     34.53 o 
   0   9   4      478.81      465.41     37.01 o 
   1   9   4       74.22       66.02      8.18 o 
   2   9   4      483.30      458.67     24.35 o 
   3   9   4       21.71       14.38      9.68 o 
   4   9   4       72.71       29.87     13.77 o 
   5   9   4       55.64       13.34     46.37 o 
   6   9   4      525.96      506.01     38.88 o 
   7   9   4      656.54      663.38     69.93 o 
   8   9   4        6.94      -23.43     23.43 o 
   9   9   4       28.28        5.06     40.70 o 
   1  10   4        5.94        3.26      7.17 o 
   2  10   4      789.06      858.55     52.72 o 
   3  10   4      260.62      249.29     20.32 o 
   4  10   4       32.26       18.41     20.84 o 
   5  10   4      758.68      731.60     47.34 o 
   6  10   4        9.69      -14.43     19.89 o 
   7  10   4      955.75      973.79     78.07 o 
   8  10   4        2.02        1.73     35.27 o 
   9  10   4      743.51      690.14     92.62 o 
   1  11   4     1385.42     1640.64     51.29 o 
   2  11   4     1011.39     1257.14     97.66 o 
   3  11   4      716.26      818.83     48.65 o 
   4  11   4      587.90      561.99     57.73 o 
   5  11   4        3.84       -4.46     15.03 o 
   6  11   4     1568.24     1583.40    117.53 o 
   7  11   4      198.50      166.74     38.85 o 
   8  11   4      478.00      532.28     75.48 o 
   1  12   4     1004.54     1316.64    107.66 o 
   2  12   4      246.45      296.96     24.15 o 
   3  12   4      103.88      153.89     17.11 o 
   4  12   4      115.16      136.57     27.19 o 
   5  12   4      367.00      407.12     63.82 o 
   6  12   4        8.95      -12.09     32.93 o 
   1  13   4       39.71       11.10     35.27 o 
   2  13   4       10.46       31.82     52.54 o 
   3  13   4      350.87      261.33     54.02 o 
   4  13   4       10.66       21.48     19.55 o 
   5  13   4      338.54      155.02     60.92 o 
  -4 -10   5       96.68       45.99     23.79 o 
  -3 -10   5       26.23       21.30     34.96 o 
  -2 -10   5        1.00      -18.48     18.48 o 
  -1 -10   5       54.16       24.17     44.64 o 
   0 -10   5      121.33       31.45     37.00 o 
  -6  -9   5       70.11       70.30     31.94 o 
  -5  -9   5      394.44      370.23     54.26 o 
  -4  -9   5       83.21       45.51     21.95 o 
  -3  -9   5      489.11      568.09    114.26 o 
  -2  -9   5       93.36       88.97     28.55 o 
  -1  -9   5      237.06      332.30     96.44 o 
   0  -9   5       90.93       16.53     38.60 o 
  -7  -8   5      321.09      368.50     53.28 o 
  -6  -8   5      702.44      737.37     76.96 o 
  -5  -8   5      142.90      129.62     32.56 o 
  -4  -8   5      719.61      757.48     63.39 o 
  -3  -8   5       51.72       31.98     21.15 o 
  -2  -8   5      837.95     1014.42    128.44 o 
  -1  -8   5      663.79      744.52    113.75 o 
   0  -8   5       85.36       79.68     15.29 o 
   1  -8   5      328.86      298.74     51.88 o 
  -8  -7   5      113.11       70.17     39.34 o 
  -7  -7   5        9.36       31.45     26.39 o 
  -5  -7   5     1389.44     1418.76    101.99 o 
  -4  -7   5      354.93      365.67     38.23 o 
  -3  -7   5      298.12      255.24     43.72 o 
  -2  -7   5        0.18      -10.70     10.70 o 
  -1  -7   5      689.07      762.91     62.14 o 
   0  -7   5      484.29      574.69     59.99 o 
   1  -7   5        3.30       -4.29     11.87 o 
   2  -7   5      276.31      291.27     28.06 o 
   3  -7   5       11.44       10.36      8.88 o 
  -8  -6   5      132.05      111.12     50.44 o 
  -7  -6   5        0.82      -13.44     31.82 o 
  -6  -6   5      291.62      251.83     43.90 o 
  -5  -6   5        1.47      -17.27     17.27 o 
  -4  -6   5       40.69       14.14     15.52 o 
  -3  -6   5      270.88      239.37     22.92 o 
  -2  -6   5      136.16      119.21     13.34 o 
  -1  -6   5       32.97       27.22      8.79 o 
   0  -6   5       25.45       21.06     13.65 o 
   1  -6   5      281.47      277.96     53.46 o 
   2  -6   5      899.00     1088.42     43.46 o 
   3  -6   5        3.57       19.09     23.58 o 
   4  -6   5        8.93        4.44     11.96 o 
   5  -6   5       57.56       57.59     26.02 o 
  -9  -5   5       76.11      -10.85     48.84 o 
  -8  -5   5      105.35       93.36     47.60 o 
  -7  -5   5      162.08      141.46     35.89 o 
  -6  -5   5       50.72       -2.33     38.48 o 
  -5  -5   5       45.39       10.64     15.56 o 
  -4  -5   5       95.86       78.22     18.60 o 
  -3  -5   5      316.13      294.66     30.71 o 
  -2  -5   5     3271.39     3549.36    159.28 o 
  -1  -5   5       10.00        3.75      6.70 o 
   0  -5   5      478.49      487.05     48.21 o 
   1  -5   5       25.20       19.88      6.94 o 
   2  -5   5      689.35      701.41     48.78 o 
   3  -5   5      147.15      158.99     13.47 o 
   4  -5   5        4.03       -3.96      9.84 o 
   5  -5   5       63.45       27.40     11.00 o 
   6  -5   5        1.87       12.03     13.33 o 
   7  -5   5      607.27      758.59     82.38 o 
  -9  -4   5        2.97      -16.40     30.96 o 
  -8  -4   5     1004.27     1193.81    110.25 o 
  -7  -4   5       12.96       -1.73     22.45 o 
  -6  -4   5     2051.83     2124.49    101.62 o 
  -5  -4   5      159.69      186.66     22.72 o 
  -4  -4   5      223.13      206.86     20.08 o 
  -3  -4   5     1294.24     1293.49     62.10 o 
  -2  -4   5      103.31       86.96     13.00 o 
  -1  -4   5     2274.51     2180.75     88.50 o 
   0  -4   5      953.85      822.09     74.83 o 
   1  -4   5     2212.58     2277.62    192.46 o 
   2  -4   5     1232.55     1342.83     44.40 o 
   3  -4   5     2726.33     3063.03    203.36 o 
   4  -4   5      512.73      568.20     23.36 o 
   5  -4   5        1.20      -12.37     12.37 o 
   6  -4   5      689.25      700.59    119.87 o 
   7  -4   5       49.49       43.33     20.44 o 
  -9  -3   5     1028.02     1303.08    118.39 o 
  -8  -3   5      293.56      309.92     59.32 o 
  -7  -3   5      547.94      635.88     65.24 o 
  -6  -3   5       86.53       68.11     21.96 o 
  -5  -3   5     1252.82     1326.10     62.26 o 
  -4  -3   5     2268.41     2294.36     84.24 o 
  -3  -3   5      266.83      228.83     20.27 o 
  -2  -3   5      753.01      731.21     56.67 o 
  -1  -3   5        0.99       13.84      7.63 o 
   0  -3   5     1852.79     1828.69    111.01 o 
   1  -3   5     3478.26     3612.24    173.58 o 
   2  -3   5      919.53      937.78     31.26 o 
   3  -3   5     1881.30     1906.85    114.70 o 
   4  -3   5        6.90        5.29      8.31 o 
   5  -3   5      175.21      153.00     14.86 o 
   6  -3   5       38.22       10.33     11.41 o 
   7  -3   5      766.83      766.99     57.17 o 
   8  -3   5      180.92      179.69     38.85 o 
  -9  -2   5        1.79       19.86     32.56 o 
  -8  -2   5      463.55      461.24     66.47 o 
  -7  -2   5      766.97      856.26     76.22 o 
  -6  -2   5       64.68       44.27     28.67 o 
  -5  -2   5      133.24      116.56     20.53 o 
  -4  -2   5        5.69       -0.38      9.34 o 
  -3  -2   5      537.52      449.83     53.09 o 
  -2  -2   5       63.70       97.05     27.75 o 
  -1  -2   5      126.77      115.10     23.37 o 
   0  -2   5      929.40     1011.40     87.93 o 
   1  -2   5      230.96      263.59     17.84 o 
   2  -2   5      115.11      104.08     15.56 o 
   3  -2   5     1247.41     1358.21     76.83 o 
   4  -2   5      532.18      474.75     38.38 o 
   5  -2   5      492.79      503.76     42.20 o 
   6  -2   5       34.46       25.81     12.39 o 
   7  -2   5       79.74       42.85     30.77 o 
   8  -2   5       26.90       33.57     23.68 o 
  -9  -1   5      102.65      110.38     46.25 o 
  -8  -1   5        3.26       21.21     24.79 o 
  -7  -1   5       97.10      116.54     31.33 o 
  -6  -1   5       23.56       -3.02     29.17 o 
  -5  -1   5       12.85       -0.13     14.01 o 
  -4  -1   5       67.49       63.43     29.97 o 
  -3  -1   5      349.19      355.99     21.84 o 
  -2  -1   5       31.13       32.94      8.30 o 
  -1  -1   5     1486.50     1269.26    159.40 o 
   0  -1   5       58.34       67.05      7.09 o 
   1  -1   5     1345.47     1363.41     59.53 o 
   2  -1   5      392.92      352.29     20.31 o 
   3  -1   5     3829.17     4266.25     91.30 o 
   4  -1   5      911.05      958.31     86.64 o 
   5  -1   5      502.90      474.82     85.10 o 
   6  -1   5      241.18      269.96     35.15 o 
   7  -1   5       70.98       43.78     23.43 o 
   8  -1   5       45.82       21.83     28.12 o 
   9  -1   5       25.90       45.51     34.53 o 
  -9   0   5      119.28      154.53     48.71 o 
  -8   0   5       66.66       74.49     27.75 o 
  -7   0   5      395.54      428.56     38.72 o 
  -6   0   5       27.16        0.81     35.33 o 
  -5   0   5     2050.42     2190.69     87.50 o 
  -4   0   5      762.37      802.53     61.42 o 
  -3   0   5       24.31       21.71      8.04 o 
  -2   0   5        6.29        7.04      6.05 o 
  -1   0   5        2.98        2.91      4.79 o 
   0   0   5     5827.68     5699.59    535.76 o 
   1   0   5      651.22      649.59     26.14 o 
   2   0   5     1062.88      960.34     58.89 o 
   3   0   5      350.90      373.85     19.84 o 
   4   0   5     3325.61     3332.14    146.51 o 
   5   0   5      654.85      639.64     81.21 o 
   6   0   5      996.81     1056.64     47.42 o 
   7   0   5     1137.57     1252.69     56.15 o 
   8   0   5        1.17        8.55     16.49 o 
   9   0   5      208.99      136.15     42.79 o 
  -9   1   5       62.10       77.57     40.45 o 
  -8   1   5      423.20      474.19     64.38 o 
  -7   1   5      147.63      123.63     26.19 o 
  -6   1   5      636.55      708.70     41.80 o 
  -5   1   5      170.22      138.70     19.75 o 
  -4   1   5     7896.39     8827.87    249.56 o 
  -3   1   5     2160.02     2024.46     71.81 o 
  -2   1   5      786.43      737.03     45.63 o 
  -1   1   5     3952.22     4152.63    203.18 o 
   0   1   5        0.06        5.55      3.05 o 
   1   1   5     2269.81     2261.00    307.97 o 
   2   1   5     1304.24     1265.99    141.33 o 
   3   1   5      779.54      653.51     39.96 o 
   4   1   5     2786.48     3047.75    304.74 o 
   5   1   5     1362.98     1483.73     57.54 o 
   6   1   5     1305.27     1484.24     79.05 o 
   7   1   5      107.51       64.06     17.13 o 
   8   1   5      869.06      982.79     60.05 o 
   9   1   5       96.87       -6.41     32.07 o 
  -9   2   5      300.82      344.82     60.55 o 
  -8   2   5        0.27       -1.60     29.48 o 
  -7   2   5      610.07      699.53    100.51 o 
  -6   2   5      749.62      856.96     45.66 o 
  -5   2   5      287.79      314.31     24.54 o 
  -4   2   5      551.00      529.41     29.53 o 
  -3   2   5      827.98      752.35     32.62 o 
  -2   2   5     2808.88     2653.75    130.40 o 
  -1   2   5      682.31      637.20     45.60 o 
   0   2   5    10139.36     9704.40    909.94 o 
   1   2   5      200.70      186.31     15.37 o 
   2   2   5      491.66      497.95     25.16 o 
   3   2   5      422.64      392.05     22.96 o 
   4   2   5      531.21      632.60     86.51 o 
   5   2   5     2104.77     1920.55     71.08 o 
   6   2   5      692.27      623.02     35.45 o 
   7   2   5        1.23       24.50     21.27 o 
   8   2   5       33.55       -1.86     16.92 o 
   9   2   5     1225.46     1368.81    124.68 o 
  10   2   5      232.25      144.79     52.04 o 
  -8   3   5       23.31        7.76     21.88 o 
  -7   3   5       61.78       30.22     25.41 o 
  -6   3   5      654.86      701.73     62.77 o 
  -5   3   5      584.43      542.84     53.34 o 
  -4   3   5        1.28        5.91      7.62 o 
  -3   3   5       72.73       36.33      8.85 o 
  -2   3   5      228.21      217.24     14.49 o 
  -1   3   5       24.45       -6.83      6.83 o 
   0   3   5        3.88       -3.24      3.47 o 
   1   3   5     1346.52     1122.90     86.36 o 
   2   3   5     1768.47     1872.85     95.17 o 
   3   3   5        3.41       13.82      7.76 o 
   4   3   5      188.97      179.07     23.56 o 
   5   3   5      920.95      919.65     44.23 o 
   6   3   5       12.79       13.20     19.73 o 
   7   3   5      169.32      132.54     22.68 o 
   8   3   5      346.34      308.62     30.86 o 
   9   3   5        5.47        6.54     22.94 o 
  10   3   5      184.04      169.33     49.33 o 
  -8   4   5       65.93       24.03     28.65 o 
  -7   4   5        0.16      -10.02     18.29 o 
  -6   4   5      121.68       95.75     16.99 o 
  -5   4   5      381.93      304.08     45.60 o 
  -4   4   5     1521.84     1654.81     63.65 o 
  -3   4   5       32.21       32.92      8.55 o 
  -2   4   5       18.26        4.24      9.14 o 
  -1   4   5       33.87       36.61      5.88 o 
   0   4   5     1471.88     1467.69    102.65 o 
   1   4   5     2025.36     1914.61    136.62 o 
   2   4   5       10.93       15.39      6.43 o 
   3   4   5     3856.51     4107.43    427.02 o 
   4   4   5      260.16      246.16     19.30 o 
   5   4   5     2378.25     2445.27    123.82 o 
   6   4   5      289.15      270.78     25.50 o 
   7   4   5     1489.15     1520.31     67.97 o 
   8   4   5     1104.56     1191.40     61.49 o 
   9   4   5       18.40       19.73     26.39 o 
  10   4   5      262.95      155.89     51.43 o 
  -7   5   5      757.49      654.12    358.64 o 
  -6   5   5      145.27      159.21     45.58 o 
  -5   5   5      533.78      561.28     78.71 o 
  -4   5   5       22.69        9.22      7.47 o 
  -3   5   5     3071.18     3291.95    316.17 o 
  -2   5   5     1790.92     1796.95    131.46 o 
  -1   5   5     1609.37     1574.46    101.95 o 
   0   5   5      507.33      470.10     21.54 o 
   1   5   5     1846.36     1705.43    131.87 o 
   2   5   5     3660.14     3923.91    167.85 o 
   3   5   5      398.12      362.42     33.73 o 
   4   5   5     2377.90     2582.79    138.07 o 
   5   5   5      607.48      605.04     42.79 o 
   6   5   5     1290.15     1308.16     55.97 o 
   7   5   5      928.16      935.38     57.53 o 
   8   5   5      765.16      802.00     66.97 o 
   9   5   5      966.43      966.52     82.63 o 
  10   5   5        1.85       -3.33     45.01 o 
  -7   6   5       42.73        2.75     31.51 o 
  -6   6   5      503.13      525.64     99.41 o 
  -5   6   5       34.08       19.73     15.52 o 
  -4   6   5      985.37     1030.80     86.33 o 
  -3   6   5       45.80       26.70      7.64 o 
  -2   6   5     1353.70     1277.68     65.74 o 
  -1   6   5     2226.96     2182.36    131.11 o 
   0   6   5      735.79      713.99     50.16 o 
   1   6   5     1782.72     1691.81     83.78 o 
   2   6   5       19.86       24.15      7.04 o 
   3   6   5     2614.27     2955.93    160.02 o 
   4   6   5      394.55      403.31     27.25 o 
   5   6   5     1730.56     1576.00    119.44 o 
   6   6   5     1291.73     1229.49     60.50 o 
   7   6   5       98.57       58.70     27.75 o 
   8   6   5      184.96      187.09     36.26 o 
   9   6   5       34.34       43.04     28.12 o 
  10   6   5      195.55      183.88     46.86 o 
  -6   7   5       25.32       10.36     19.78 o 
  -5   7   5      517.02      517.22     76.86 o 
  -4   7   5      132.50      114.47     21.64 o 
  -3   7   5      579.67      568.77     43.77 o 
  -2   7   5       41.00       22.11      8.58 o 
  -1   7   5      174.22      177.87     15.83 o 
   0   7   5      206.21      185.63     18.31 o 
   1   7   5      246.32      225.72     19.30 o 
   2   7   5     1098.43     1018.17     34.43 o 
   3   7   5      226.91      183.14     17.94 o 
   4   7   5       29.86        8.28     10.33 o 
   5   7   5      139.44      159.01     31.08 o 
   6   7   5      332.16      371.26     30.84 o 
   7   7   5      309.57      308.61     31.64 o 
   8   7   5       44.72       34.41     34.41 o 
   9   7   5       13.70        4.93     26.52 o 
  -6   8   5       26.26       17.64     39.09 o 
  -5   8   5        2.58       -3.62     32.31 o 
  -4   8   5      107.01       74.12     11.36 o 
  -3   8   5      309.76      310.77     21.61 o 
  -2   8   5      235.69      247.57     18.95 o 
  -1   8   5       53.98       51.28     12.66 o 
   0   8   5       79.47       72.64     12.46 o 
   1   8   5      712.89      731.43     79.69 o 
   2   8   5       52.06       61.68      8.01 o 
   3   8   5        7.22       -0.04     10.33 o 
   4   8   5       91.01       86.49     15.30 o 
   5   8   5      157.46      141.57     29.29 o 
   6   8   5      197.70      215.40     43.66 o 
   7   8   5       33.35       25.54     22.33 o 
   8   8   5       89.24       35.89     26.15 o 
   9   8   5      144.92      179.93     49.58 o 
  10   8   5      201.34      173.64     35.49 o 
  -5   9   5       12.78       15.05     33.79 o 
  -4   9   5        0.62       -7.28     36.50 o 
  -3   9   5      289.59      280.18     31.77 o 
  -2   9   5     1428.95     1675.92     53.82 o 
  -1   9   5      231.85      241.30     38.40 o 
   0   9   5      313.32      343.26     19.44 o 
   1   9   5       45.74       41.37      7.67 o 
   2   9   5      535.58      558.28     53.58 o 
   3   9   5      405.76      441.46     25.90 o 
   4   9   5       42.98      -10.24     18.87 o 
   5   9   5      547.80      531.61     34.84 o 
   6   9   5       84.48       82.09     20.68 o 
   7   9   5      601.69      552.30     46.12 o 
   8   9   5       71.89       92.87     37.49 o 
   9   9   5      827.80      925.45    100.27 o 
  -4  10   5       69.73      134.55     54.63 o 
   0  10   5      278.43      311.42     32.82 o 
   1  10   5      972.31     1022.23    150.37 o 
   2  10   5      823.24      935.40    112.45 o 
   3  10   5       36.47       22.67     12.59 o 
   4  10   5      256.48      233.42     25.15 o 
   5  10   5       61.59       27.11     18.94 o 
   6  10   5     1183.50     1100.98     62.56 o 
   7  10   5      671.40      615.77     65.61 o 
   8  10   5       78.86       73.63     29.48 o 
   9  10   5      170.73      129.12     51.30 o 
   1  11   5      422.92      559.11     42.31 o 
   2  11   5       49.68       32.74     15.36 o 
   3  11   5      602.55      692.79     45.96 o 
   4  11   5        0.74       16.21     15.91 o 
   5  11   5      187.97      169.95     32.56 o 
   6  11   5        5.86       19.61     19.61 o 
   7  11   5      343.66      348.40     54.63 o 
   8  11   5      103.54       86.21     34.90 o 
   1  12   5        1.26        3.58     25.41 o 
   2  12   5      131.49      175.90     38.72 o 
   3  12   5      460.43      490.54     41.01 o 
   4  12   5      265.75      334.28     59.44 o 
   5  12   5       66.69       43.49     22.07 o 
   6  12   5       21.25       42.30     35.64 o 
   7  12   5      127.98      218.91     52.78 o 
   2  13   5       61.85       -1.85     44.40 o 
   3  13   5        0.45       15.19     15.72 o 
   4  13   5       65.47       72.07     58.15 o 
   5  13   5       19.62       18.35     23.69 o 
   6  13   5      102.39       78.14     36.38 o 
  -5  -9   6       49.57       36.87     32.07 o 
  -4  -9   6      376.99      462.07     77.02 o 
  -3  -9   6      280.71      270.11     37.06 o 
  -2  -9   6      515.25      513.34    177.28 o 
  -1  -9   6      850.99     1031.05    259.79 o 
   0  -9   6       84.01       89.54     45.75 o 
  -6  -8   6       72.22       57.35     28.74 o 
  -5  -8   6      197.07      248.75     47.36 o 
  -3  -8   6      312.38      292.47     81.33 o 
  -2  -8   6        2.27      -13.01     13.01 o 
  -1  -8   6       84.48      103.10     26.82 o 
   0  -8   6       61.65       32.21     23.90 o 
   1  -8   6      176.91      158.48     21.46 o 
  -7  -7   6       29.99       24.54     37.74 o 
  -6  -7   6        4.33       28.61     31.70 o 
  -5  -7   6       41.66       27.75     27.87 o 
  -4  -7   6      161.48      164.77     27.75 o 
  -3  -7   6      113.20       59.68     37.61 o 
  -2  -7   6      692.42      732.76     48.65 o 
  -1  -7   6        3.41       14.10     12.03 o 
   0  -7   6      139.79      140.28     38.73 o 
   1  -7   6      776.71      854.41     37.56 o 
   2  -7   6      316.58      290.19     29.72 o 
  -8  -6   6      137.95       56.61     46.25 o 
  -6  -6   6      808.72      845.53     80.16 o 
  -5  -6   6      111.95       78.67     24.70 o 
  -4  -6   6       40.37       33.57     15.84 o 
  -3  -6   6       29.21        0.34     14.12 o 
  -2  -6   6     1380.66     1535.46     58.72 o 
  -1  -6   6      168.38      131.92     26.44 o 
   0  -6   6      126.79       82.47     27.49 o 
   1  -6   6      765.51      791.33     75.40 o 
   2  -6   6      716.88      860.07     39.40 o 
   3  -6   6      382.99      431.52     40.45 o 
   4  -6   6       82.04       36.13     15.05 o 
  -8  -5   6       86.52      107.54     46.86 o 
  -7  -5   6       25.17       25.16     36.87 o 
  -6  -5   6      258.89      249.86     35.76 o 
  -5  -5   6      622.45      635.22     42.87 o 
  -4  -5   6        0.47       -9.52     13.78 o 
  -3  -5   6      424.14      406.54     27.28 o 
  -2  -5   6      122.16      100.43     15.52 o 
  -1  -5   6      347.74      322.99     20.67 o 
   0  -5   6      204.50      208.38     21.56 o 
   1  -5   6      518.68      522.38     69.15 o 
   2  -5   6      395.63      363.94     35.39 o 
   3  -5   6      661.50      802.88     52.64 o 
   4  -5   6      564.73      708.09     59.23 o 
   5  -5   6       33.79       10.36     19.36 o 
   6  -5   6      652.86      735.81     70.05 o 
  -8  -4   6        0.22      -29.72     29.72 o 
  -7  -4   6       14.48       -8.51     30.46 o 
  -6  -4   6        3.33        9.74     19.61 o 
  -5  -4   6      533.05      435.76     85.16 o 
  -4  -4   6     2100.73     2226.26    133.19 o 
  -3  -4   6       31.50       27.84     14.34 o 
  -2  -4   6      780.91      798.02     92.56 o 
  -1  -4   6      211.22      185.61     19.94 o 
   0  -4   6       49.92       43.66      8.01 o 
   1  -4   6      294.64      271.45     19.46 o 
   2  -4   6       33.30       24.79     13.20 o 
   3  -4   6      451.36      448.71     32.90 o 
   4  -4   6      285.92      304.10     17.66 o 
   5  -4   6      112.51      127.41     27.99 o 
   6  -4   6        6.63        4.66     13.74 o 
   7  -4   6      664.20      711.57    116.61 o 
  -9  -3   6      222.83      222.85     63.02 o 
  -8  -3   6      767.72      814.21     92.25 o 
  -7  -3   6      160.09      189.55     39.34 o 
  -6  -3   6       51.11       49.81     19.99 o 
  -5  -3   6       39.85       39.05     18.68 o 
  -4  -3   6       47.05       77.83     16.59 o 
  -3  -3   6        1.08       -4.17      9.12 o 
  -2  -3   6      637.97      585.48     50.69 o 
  -1  -3   6     1316.20     1309.15     75.54 o 
   0  -3   6      398.57      357.36     39.28 o 
   1  -3   6      290.06      306.96     31.45 o 
   2  -3   6      815.36      873.37     33.39 o 
   3  -3   6      737.57      732.01     52.30 o 
   4  -3   6      122.15      126.81     11.87 o 
   5  -3   6       11.34       -0.29      9.55 o 
   6  -3   6        4.98        1.63     17.27 o 
   7  -3   6       30.19       -7.11     19.66 o 
   8  -3   6        0.93       53.77     29.54 o 
  -9  -2   6      371.03      421.04     71.65 o 
  -8  -2   6       23.80       50.93     38.60 o 
  -7  -2   6      167.79      154.04     34.29 o 
  -6  -2   6       80.45       34.69     21.77 o 
  -5  -2   6      861.80     1058.18     52.31 o 
  -4  -2   6      416.10      362.63     27.75 o 
  -3  -2   6       95.11      108.28     19.92 o 
  -2  -2   6        0.47        8.35      9.64 o 
  -1  -2   6      812.52      785.26     31.82 o 
   0  -2   6     1212.89     1127.37     82.53 o 
   1  -2   6       73.28       56.01     13.06 o 
   2  -2   6      186.28      171.66     17.12 o 
   3  -2   6      475.81      533.79     23.10 o 
   4  -2   6      562.42      539.77     27.12 o 
   5  -2   6       29.75        4.30      8.85 o 
   6  -2   6      423.28      467.83     26.71 o 
   7  -2   6       20.41      -11.65     19.31 o 
   8  -2   6      446.06      307.12     74.98 o 
  -9  -1   6       29.21       22.82     45.75 o 
  -8  -1   6      221.76      194.49     41.81 o 
  -7  -1   6        1.09      -13.57     30.59 o 
  -6  -1   6      142.91      168.50     41.93 o 
  -5  -1   6       34.07        3.08     13.37 o 
  -4  -1   6      690.99      675.56     38.65 o 
  -3  -1   6      441.92      438.05     26.28 o 
  -2  -1   6      197.72      151.47     33.67 o 
  -1  -1   6      296.88      318.07     51.18 o 
   0  -1   6      235.03      210.52     12.08 o 
   1  -1   6     2803.50     3064.13     75.65 o 
   2  -1   6      726.47      897.66     42.25 o 
   3  -1   6      296.51      276.27     13.45 o 
   4  -1   6      242.72      225.51     14.62 o 
   5  -1   6       22.56       23.70     12.31 o 
   6  -1   6       99.51       78.86     16.72 o 
   7  -1   6      828.27      927.67     52.75 o 
   8  -1   6      204.04      104.83     35.02 o 
   9  -1   6       80.74       -7.65     24.30 o 
  -9   0   6       59.87      -24.05     41.31 o 
  -8   0   6       12.52       -6.78     23.93 o 
  -7   0   6       40.91       62.16     35.27 o 
  -6   0   6      136.20       64.99     26.70 o 
  -5   0   6      474.87      492.80     29.37 o 
  -4   0   6      134.42       78.23     17.57 o 
  -3   0   6      457.94      372.55     37.98 o 
  -2   0   6      115.77      115.65     13.10 o 
  -1   0   6      245.95      212.70     16.53 o 
   0   0   6       12.46       11.21      5.11 o 
   1   0   6     1303.57     1396.64     47.62 o 
   2   0   6        2.27        8.92      3.61 o 
   3   0   6     1995.00     2329.09     63.39 o 
   4   0   6      169.20      146.85     13.30 o 
   5   0   6       14.10       -6.54     18.13 o 
   6   0   6        1.35       10.84     11.28 o 
   7   0   6       18.78        8.25     11.65 o 
   8   0   6      429.09      334.59     51.18 o 
   9   0   6       86.15       18.50     33.79 o 
  -9   1   6       21.03        3.33     28.49 o 
  -8   1   6      183.28      106.68     43.29 o 
  -7   1   6      912.03     1117.22     84.97 o 
  -6   1   6       11.94       16.29     16.98 o 
  -5   1   6      451.46      469.99     46.56 o 
  -4   1   6       56.49       41.44     14.13 o 
  -3   1   6      545.99      480.88     26.54 o 
  -2   1   6      486.08      483.97     25.49 o 
  -1   1   6     2715.12     2956.55     94.44 o 
   0   1   6     1621.94     1445.19    148.65 o 
   1   1   6      141.63      157.45     15.59 o 
   2   1   6     2542.85     2454.32     88.68 o 
   3   1   6       23.65       -6.41      9.62 o 
   4   1   6     1565.25     1663.40     93.36 o 
   5   1   6      617.90      649.44     48.59 o 
   6   1   6        8.88       20.01     15.25 o 
   7   1   6        7.22       -6.07     36.81 o 
   8   1   6       17.48        4.80     72.21 o 
   9   1   6      213.17      200.78     40.57 o 
  -8   2   6      205.26      164.15     43.90 o 
  -7   2   6       59.48       85.34     30.59 o 
  -6   2   6     1971.60     2172.00     92.54 o 
  -5   2   6      372.35      408.02     82.57 o 
  -4   2   6     2362.54     2411.43     88.88 o 
  -3   2   6      952.78      869.22     37.79 o 
  -2   2   6       68.59       38.88      7.73 o 
  -1   2   6       27.79       34.36      6.85 o 
   0   2   6     4930.73     4817.37    578.77 o 
   1   2   6     3117.28     3088.08    343.08 o 
   2   2   6      428.85      420.31     22.53 o 
   3   2   6     2346.84     2552.79     72.70 o 
   4   2   6      363.41      356.48     23.79 o 
   5   2   6     4006.49     3857.76    198.25 o 
   6   2   6      175.39      164.38     21.55 o 
   7   2   6      202.53      197.80     21.74 o 
   8   2   6      173.51      126.53     37.80 o 
   9   2   6        3.06       20.47     25.16 o 
  10   2   6        6.00      -25.28     40.94 o 
  -8   3   6       66.40       -8.08     18.68 o 
  -7   3   6      633.91      786.67     51.22 o 
  -6   3   6        1.01        5.11     16.99 o 
  -5   3   6      335.40      312.47     58.79 o 
  -4   3   6       45.50       28.17     18.32 o 
  -3   3   6     1619.94     1633.69    108.49 o 
  -2   3   6     4448.32     4628.25    387.33 o 
  -1   3   6     1487.61     1453.46    117.25 o 
   0   3   6      870.88      878.55     58.25 o 
   1   3   6       56.14       34.65      5.98 o 
   2   3   6      652.36      741.33     87.01 o 
   3   3   6      295.74      297.04     21.05 o 
   4   3   6     1877.19     1920.02     71.19 o 
   5   3   6       43.24       17.56     11.98 o 
   6   3   6      508.08      517.11     34.05 o 
   7   3   6        0.36       -8.13     12.10 o 
   8   3   6     1412.65     1423.94    102.49 o 
   9   3   6      256.62      127.27     39.83 o 
  10   3   6       64.80        1.60     39.83 o 
  -8   4   6       13.81       -2.03     22.00 o 
  -7   4   6       37.52      -10.56     23.12 o 
  -6   4   6      507.56      537.30    181.23 o 
  -5   4   6       64.18       41.18     14.36 o 
  -4   4   6        0.89       -6.59      9.81 o 
  -3   4   6        1.37       -7.26      7.26 o 
  -2   4   6      392.40      391.42     46.60 o 
  -1   4   6      303.78      252.95     13.42 o 
   0   4   6      782.99      709.04     44.26 o 
   1   4   6      561.77      524.83     38.47 o 
   2   4   6       20.82       34.58      9.92 o 
   3   4   6     2669.80     2908.32    180.80 o 
   4   4   6      962.26     1058.01     47.13 o 
   5   4   6      167.96      105.77     17.74 o 
   6   4   6       88.06       72.14     19.72 o 
   7   4   6       27.42       52.00     20.67 o 
   8   4   6      188.49      146.02     30.59 o 
   9   4   6      347.11      367.15     53.15 o 
  10   4   6       17.92       27.38     32.19 o 
  -7   5   6      146.79       69.16     78.31 o 
  -6   5   6        5.84       16.16     10.84 o 
  -5   5   6      157.37      139.38     23.39 o 
  -4   5   6        4.31        3.68     10.75 o 
  -3   5   6      798.57      803.37     90.72 o 
  -2   5   6      556.78      478.70     39.64 o 
  -1   5   6      361.82      394.40     38.71 o 
   0   5   6     2450.87     2672.25    166.74 o 
   1   5   6      722.63      619.76     48.35 o 
   2   5   6     1307.76     1463.71    115.56 o 
   3   5   6      570.46      533.76     27.86 o 
   4   5   6     2410.94     2453.77    441.82 o 
   5   5   6     4517.20     4955.21    524.57 o 
   6   5   6       27.64       19.61     14.41 o 
   7   5   6        9.28        6.50     19.27 o 
   9   5   6      700.24      548.93     71.41 o 
  10   5   6      158.37      118.02     40.45 o 
  -7   6   6       55.30       24.56     22.67 o 
  -6   6   6      276.60      211.03    119.07 o 
  -5   6   6      986.43     1191.12    230.42 o 
  -4   6   6      407.66      441.78     36.16 o 
  -3   6   6     2321.61     2500.27    164.62 o 
  -2   6   6        4.82        4.71      7.01 o 
  -1   6   6     1501.58     1517.51     80.02 o 
   0   6   6       72.43       73.55      8.17 o 
   1   6   6     6945.71     6543.58    550.54 o 
   2   6   6     2837.79     2987.81    108.62 o 
   3   6   6       26.19       20.30     13.07 o 
   4   6   6     2295.38     2248.02    163.04 o 
   5   6   6     1228.72     1258.04     56.48 o 
   6   6   6     2212.33     2358.39     90.42 o 
   7   6   6       86.93       43.41     22.57 o 
   9   6   6      253.61      175.74     45.26 o 
  10   6   6      174.36      134.55     53.52 o 
  -6   7   6      512.70      584.12    153.05 o 
  -5   7   6       80.50       58.68     15.42 o 
  -4   7   6      458.29      548.72     44.36 o 
  -3   7   6      281.26      264.19     23.98 o 
  -2   7   6     3016.13     3286.85    206.47 o 
  -1   7   6      662.64      668.85     40.79 o 
   0   7   6     1040.71      988.84     70.32 o 
   1   7   6      503.88      502.87     40.94 o 
   2   7   6     1428.00     1413.68    102.02 o 
   3   7   6      725.51      800.57     59.51 o 
   4   7   6      204.05      156.52     18.13 o 
   5   7   6     2024.22     1939.12    105.75 o 
   6   7   6       74.90       60.85     16.05 o 
   7   7   6       98.62       85.04     35.83 o 
   8   7   6       22.41       22.45     24.05 o 
   9   7   6      372.78      397.73     63.14 o 
  10   7   6      209.94      129.74     56.85 o 
  -5   8   6      481.11      555.06    106.80 o 
  -4   8   6       34.96       39.25     17.65 o 
  -3   8   6        3.48        6.43     10.88 o 
  -2   8   6      141.01      128.80     24.55 o 
  -1   8   6      128.92      121.58     15.96 o 
   0   8   6      269.76      260.26     23.29 o 
   1   8   6       48.01       31.26     11.26 o 
   2   8   6       12.16        5.93      7.76 o 
   3   8   6        6.70       11.42     10.18 o 
   4   8   6       35.13       16.08     22.32 o 
   5   8   6        7.02        6.86     13.38 o 
   6   8   6      144.70      124.48     23.24 o 
   7   8   6        5.01      -12.52     31.82 o 
   8   8   6        5.37      -23.93     23.93 o 
   9   8   6        1.52       59.44     43.41 o 
  -5   9   6       97.77       65.49     48.59 o 
  -4   9   6        2.31       23.68     30.96 o 
  -3   9   6        3.40        7.88      7.38 o 
  -2   9   6      170.11      154.75     12.16 o 
  -1   9   6        6.57       -2.60     23.25 o 
   0   9   6      637.33      652.41     52.41 o 
   1   9   6       58.43       56.63      9.87 o 
   2   9   6       84.93       63.08     12.63 o 
   3   9   6       41.82       29.33     10.49 o 
   4   9   6      139.03       67.12     23.43 o 
   5   9   6      146.96      143.43     27.50 o 
   6   9   6      262.39      261.79     28.35 o 
   7   9   6        0.61      -28.49     28.49 o 
   8   9   6        7.79       -9.50     22.32 o 
   9   9   6      329.44      248.87     56.36 o 
  -4  10   6       31.05      -23.56     34.53 o 
  -2  10   6      510.10      690.34     32.56 o 
  -1  10   6      275.84      310.54     24.30 o 
   0  10   6       13.38       16.50      7.45 o 
   1  10   6      353.78      369.28     43.80 o 
   2  10   6     1377.30     1682.44    133.45 o 
   3  10   6      125.73      128.69     15.13 o 
   4  10   6      366.94      307.62     24.15 o 
   5  10   6      131.81       58.09     25.16 o 
   6  10   6      956.88      978.47     60.55 o 
   7  10   6     2155.08     2365.05    136.40 o 
   8  10   6       29.50       73.38     41.56 o 
   9  10   6      246.98      138.50     51.55 o 
   0  11   6        6.98       12.85      6.42 o 
   1  11   6      715.04      923.67     35.83 o 
   2  11   6       19.87       20.95      9.90 o 
   3  11   6      802.96      914.31     45.14 o 
   4  11   6      546.83      557.28     43.80 o 
   5  11   6       48.42       28.61     25.41 o 
   6  11   6     1219.10     1230.31     87.93 o 
   7  11   6        0.33      -20.84     22.45 o 
   8  11   6      742.72      751.06     83.49 o 
   1  12   6      697.15      991.43     71.04 o 
   2  12   6      368.62      410.13     39.16 o 
   3  12   6      461.93      562.78     62.52 o 
   4  12   6        2.00        6.04     22.20 o 
   5  12   6      364.00      285.38     64.62 o 
   6  12   6        8.62       29.72     24.79 o 
   7  12   6      458.84      383.30     63.27 o 
   2  13   6       33.32      -29.23     29.23 o 
   3  13   6       29.83       57.31     29.54 o 
   4  13   6       96.91       98.27     28.16 o 
   5  13   6      132.90      212.74     42.67 o 
   6  13   6        0.30       -0.47     20.64 o 
  -3  -9   7      355.77      550.82    182.40 o 
  -2  -9   7       54.36       59.75     23.36 o 
  -1  -9   7      371.10      422.58     75.85 o 
  -5  -8   7      223.07      313.99     51.92 o 
  -4  -8   7      589.51      765.86     81.03 o 
  -3  -8   7      132.70       96.38     55.68 o 
  -2  -8   7     1321.77     1616.01    200.53 o 
  -1  -8   7      319.34      445.21     47.73 o 
   0  -8   7      193.71      250.36     60.25 o 
  -6  -7   7      183.48      215.82     43.53 o 
  -5  -7   7     1391.84     1627.06    129.62 o 
  -4  -7   7        0.69        0.00     17.27 o 
  -3  -7   7      111.34      110.95     50.26 o 
  -2  -7   7       96.21       98.03     27.36 o 
  -1  -7   7      279.74      316.15     77.86 o 
   0  -7   7      114.96       94.49     35.70 o 
   1  -7   7       18.59       17.76     19.49 o 
   2  -7   7      284.51      290.68     38.72 o 
  -7  -6   7       16.60      -19.73     28.00 o 
  -6  -6   7        1.44       -6.41     22.32 o 
  -5  -6   7       19.11       37.37     21.83 o 
  -4  -6   7      341.67      330.20     51.30 o 
  -3  -6   7      215.84      183.83     29.29 o 
  -2  -6   7       73.46       66.28     19.78 o 
  -1  -6   7      338.89      370.23     25.22 o 
   0  -6   7      183.23      159.06     24.29 o 
   1  -6   7      136.34       90.64     18.58 o 
   2  -6   7       19.91        6.91     17.39 o 
   3  -6   7       61.99       54.14     21.95 o 
   4  -6   7       79.35       34.04     17.02 o 
  -7  -5   7      181.23      160.94     39.96 o 
  -6  -5   7      178.95      124.93     38.48 o 
  -5  -5   7      408.25      346.55     48.59 o 
  -4  -5   7      260.38      196.54     25.63 o 
  -3  -5   7      906.93      983.03     59.81 o 
  -2  -5   7      841.16      984.01     58.89 o 
  -1  -5   7       22.68        7.06      7.83 o 
   0  -5   7      760.52      931.50    100.96 o 
   1  -5   7      223.72      198.71     31.89 o 
   2  -5   7     1177.57     1438.46     66.71 o 
   3  -5   7      627.24      711.36     43.05 o 
   4  -5   7       30.48        3.21     16.28 o 
   5  -5   7       12.46       27.01     18.01 o 
   6  -5   7      654.32      736.39     80.53 o 
  -8  -4   7      880.15     1114.39    113.95 o 
  -7  -4   7        3.38       15.05     25.04 o 
  -6  -4   7      610.23      550.41     65.12 o 
  -5  -4   7       82.67       86.25     20.76 o 
  -4  -4   7      328.34      296.46     27.91 o 
  -3  -4   7      161.78       91.36     18.31 o 
  -2  -4   7     1240.09     1234.93     53.23 o 
  -1  -4   7     2362.51     2576.85    131.20 o 
   0  -4   7       57.49       37.26     10.45 o 
   1  -4   7     1425.09     1612.07     81.70 o 
   2  -4   7       15.38        8.26     16.40 o 
   3  -4   7     1127.47     1447.46     94.13 o 
   4  -4   7      299.21      387.05     25.60 o 
   5  -4   7       37.63       21.14     14.34 o 
   6  -4   7      952.65     1069.06     64.80 o 
  -8  -3   7       84.80       62.53     45.14 o 
  -7  -3   7      405.46      316.33     55.74 o 
  -6  -3   7        6.65        9.74     21.09 o 
  -5  -3   7     2064.25     2424.32     96.17 o 
  -4  -3   7     2193.63     2308.55    124.56 o 
  -3  -3   7      593.15      588.35     34.49 o 
  -2  -3   7      254.88      200.75     32.00 o 
  -1  -3   7       53.51       34.24      9.50 o 
   0  -3   7     1960.16     1904.12    148.78 o 
   1  -3   7       71.51       69.79     10.26 o 
   2  -3   7      820.27      755.27     38.33 o 
   3  -3   7      326.68      347.43     29.24 o 
   4  -3   7       71.76       67.65     11.94 o 
   5  -3   7      833.16      965.93     54.56 o 
   6  -3   7       36.99       64.51     19.56 o 
   7  -3   7      426.98      420.77     86.64 o 
  -8  -2   7      212.16      306.59     60.80 o 
  -7  -2   7       47.95      -25.28     32.07 o 
  -6  -2   7       33.43       78.19     34.29 o 
  -5  -2   7      126.80      104.88     19.66 o 
  -4  -2   7      127.29      102.74     20.50 o 
  -3  -2   7      883.68      884.43     45.49 o 
  -2  -2   7      223.72      202.62     23.99 o 
  -1  -2   7      251.22      214.55     17.45 o 
   0  -2   7        3.23        3.12      4.43 o 
   1  -2   7      545.08      557.00     21.91 o 
   2  -2   7       27.14       12.50      9.62 o 
   3  -2   7       19.96       10.56      9.08 o 
   4  -2   7       14.32        8.47      6.75 o 
   5  -2   7      222.92      195.23     17.05 o 
   6  -2   7       44.98       36.95     16.24 o 
   7  -2   7       15.01       -1.26     16.06 o 
   8  -2   7        5.76       25.04     43.29 o 
  -8  -1   7        3.23      -27.50     27.50 o 
  -7  -1   7        0.44       38.60     35.27 o 
  -6  -1   7        0.43       23.14     19.55 o 
  -5  -1   7        4.12      -10.62     10.62 o 
  -4  -1   7      119.75       98.07     18.22 o 
  -3  -1   7      215.02      222.88     21.72 o 
  -2  -1   7      395.79      299.03     42.24 o 
  -1  -1   7      115.50      118.11     14.86 o 
   0  -1   7        4.07       -1.53      4.38 o 
   1  -1   7       57.87       62.13      7.94 o 
   2  -1   7      857.75      929.27     56.10 o 
   3  -1   7     1960.72     1983.63    137.75 o 
   4  -1   7      146.36      179.51     14.10 o 
   5  -1   7       53.30       59.81     12.06 o 
   6  -1   7       29.51       22.17     11.21 o 
   7  -1   7     1176.89     1483.76    127.58 o 
   8  -1   7       52.33       18.01     20.97 o 
  -8   0   7      233.81      238.39     44.03 o 
  -7   0   7      332.12      288.46     51.55 o 
  -6   0   7        1.83      -19.50     19.50 o 
  -5   0   7      672.91      688.47     41.76 o 
  -4   0   7       16.58       25.02     13.42 o 
  -3   0   7     1026.15     1001.83     46.00 o 
  -2   0   7      254.76      216.78     48.04 o 
  -1   0   7     2458.59     2612.85    120.43 o 
   0   0   7     5040.43     5376.78    132.26 o 
   1   0   7       95.93      106.75     20.72 o 
   2   0   7      801.93      805.35     45.47 o 
   3   0   7       12.46        8.53      6.31 o 
   4   0   7     1860.98     2005.14     62.24 o 
   5   0   7      713.01      795.31     33.43 o 
   6   0   7      468.34      485.87    113.89 o 
   7   0   7      827.47      879.20     71.28 o 
   8   0   7      200.70      206.82     41.19 o 
   9   0   7      219.07      198.43     48.22 o 
  -8   1   7      300.06      213.85     56.48 o 
  -7   1   7        0.08        0.00     30.96 o 
  -6   1   7      544.30      641.89     41.23 o 
  -5   1   7       28.76       10.72     11.54 o 
  -4   1   7     2054.56     2386.61     88.36 o 
  -3   1   7     1236.05     1164.88     49.79 o 
  -2   1   7      259.65      174.33     17.84 o 
  -1   1   7      453.33      416.74     33.86 o 
   0   1   7     2651.97     2515.24    232.64 o 
   1   1   7     1984.62     2116.57     71.57 o 
   2   1   7       80.70       78.90      8.09 o 
   3   1   7      805.62      797.74     29.55 o 
   4   1   7       18.41        6.84     13.11 o 
   5   1   7      448.27      486.85     29.01 o 
   6   1   7      927.89     1028.81     51.49 o 
   7   1   7      685.09      658.09     43.44 o 
   8   1   7      759.11      890.30     79.67 o 
   9   1   7       24.03      -35.02     35.02 o 
  -8   2   7      330.43      313.62     52.17 o 
  -7   2   7      557.82      499.35     62.90 o 
  -6   2   7       25.18      -10.11     18.55 o 
  -5   2   7      146.37      141.54     20.30 o 
  -4   2   7      160.55      100.64     17.14 o 
  -3   2   7     2273.57     2448.26     83.90 o 
  -2   2   7     1764.16     1788.83    147.27 o 
  -1   2   7      806.12      818.41     71.45 o 
   0   2   7     3486.54     3593.87    547.04 o 
   1   2   7      482.37      486.26     29.70 o 
   2   2   7      347.58      280.80     16.45 o 
   3   2   7        6.27      -10.29     10.29 o 
   4   2   7      916.24      980.27     65.55 o 
   5   2   7      764.08      862.66     41.23 o 
   6   2   7       41.28       23.26     14.73 o 
   7   2   7      145.41       87.36     19.86 o 
   8   2   7      598.89      565.21     58.33 o 
   9   2   7      399.86      376.40     58.83 o 
  -8   3   7        0.05      -12.17     22.61 o 
  -7   3   7      314.60      245.34    196.95 o 
  -6   3   7      116.29       72.81     19.60 o 
  -5   3   7       30.12       23.14     21.18 o 
  -4   3   7        7.57       -0.27     10.16 o 
  -3   3   7        0.30        6.90      8.65 o 
  -2   3   7       75.85       75.85     11.41 o 
  -1   3   7       63.90       67.79      9.90 o 
   0   3   7      507.14      475.66     20.45 o 
   1   3   7     1361.28     1411.42    165.59 o 
   2   3   7      283.34      310.42     29.97 o 
   3   3   7      933.29      898.72     40.45 o 
   4   3   7     1288.86     1461.08    152.68 o 
   5   3   7       20.13       15.89     14.57 o 
   6   3   7        5.41       14.53     13.38 o 
   7   3   7      166.95      121.85     32.07 o 
   8   3   7      263.78      236.30     42.67 o 
   9   3   7      105.54       43.66     29.60 o 
  10   3   7        0.48       49.70     46.62 o 
  -7   4   7       16.03      -12.70     19.12 o 
  -6   4   7      161.16      123.65     26.84 o 
  -5   4   7       14.01        5.90     14.30 o 
  -4   4   7       56.84       51.83     12.01 o 
  -3   4   7       20.29       21.44      9.95 o 
  -2   4   7      475.48      481.24     67.73 o 
  -1   4   7       26.20       21.15      8.65 o 
   0   4   7     1086.97     1038.26     68.87 o 
   1   4   7      514.23      428.11     72.95 o 
   2   4   7      144.07      141.95     10.85 o 
   3   4   7      467.96      504.46     24.06 o 
   4   4   7      354.23      309.50     24.55 o 
   5   4   7     3235.44     3680.08    177.04 o 
   6   4   7       61.47       51.54     15.97 o 
   7   4   7      463.82      419.03     37.74 o 
   8   4   7      161.76      188.44     41.19 o 
   9   4   7      433.23      431.65     56.85 o 
  10   4   7       88.35       17.27     32.93 o 
  -7   5   7      300.18      164.32    171.30 o 
  -6   5   7       62.65       10.25     23.83 o 
  -5   5   7      282.55      268.86     58.86 o 
  -4   5   7      118.99      120.97     26.60 o 
  -3   5   7     1744.13     1872.69    193.58 o 
  -2   5   7     1098.65     1083.08    117.17 o 
  -1   5   7      433.45      431.66     26.88 o 
   0   5   7       60.77       59.86      7.53 o 
   1   5   7     3886.48     3616.63    400.23 o 
   2   5   7     5317.65     5726.57    318.74 o 
   3   5   7       12.35       10.14      7.45 o 
   4   5   7     3231.13     3505.70    169.58 o 
   5   5   7      331.23      330.52     27.97 o 
   6   5   7     1189.03     1199.65     82.75 o 
   7   5   7      102.91       73.67     35.02 o 
   8   5   7      866.40      726.40     69.06 o 
   9   5   7      489.00      501.20     63.51 o 
  10   5   7        9.12       40.94     34.65 o 
  -7   6   7      229.53      170.07    164.15 o 
  -6   6   7      117.91       28.98     36.63 o 
  -5   6   7        8.48       14.09     14.95 o 
  -4   6   7        0.97       10.00     15.27 o 
  -3   6   7       16.52        9.24      8.75 o 
  -2   6   7     1382.45     1471.99    102.67 o 
  -1   6   7      747.51      721.03     45.61 o 
   0   6   7      756.23      759.92     40.20 o 
   1   6   7      528.38      465.02    130.85 o 
   2   6   7      506.29      444.97     35.85 o 
   3   6   7      172.49      145.21     14.10 o 
   4   6   7     2055.16     2111.69    126.84 o 
   5   6   7      657.04      642.96     37.51 o 
   6   6   7       30.40       13.26     14.26 o 
   7   6   7       59.15      -11.10     22.32 o 
   8   6   7       35.26       11.10     23.80 o 
  10   6   7      119.57       86.82     48.96 o 
  -6   7   7      320.36      343.60     48.41 o 
  -5   7   7       46.83       10.76     18.61 o 
  -4   7   7      429.54      467.60     40.51 o 
  -3   7   7       50.25       43.73     13.72 o 
  -2   7   7      187.12      189.37     23.30 o 
  -1   7   7      324.61      291.43     31.98 o 
   0   7   7       85.36       85.14     10.82 o 
   1   7   7      205.54      183.38     20.42 o 
   2   7   7     1668.56     1624.24    155.37 o 
   3   7   7        4.96       -4.87      8.28 o 
   4   7   7       58.86       39.62     22.82 o 
   5   7   7     1019.37      998.80     52.29 o 
   6   7   7      163.49      154.94     55.44 o 
   7   7   7       34.30       12.24     20.79 o 
   8   7   7       10.35       45.75     37.86 o 
  10   7   7       40.98       48.96     37.98 o 
  -5   8   7      358.65      411.88    108.03 o 
  -4   8   7       74.08       74.81     35.16 o 
  -3   8   7      113.90      102.40     17.67 o 
  -2   8   7       90.89       91.86     17.38 o 
  -1   8   7      334.43      357.51     19.62 o 
   0   8   7       89.38       82.65     15.05 o 
   1   8   7      611.00      561.17     32.58 o 
   2   8   7      337.04      315.36     42.67 o 
   3   8   7      154.61      151.71     12.92 o 
   4   8   7      148.84      137.78     18.40 o 
   5   8   7       17.45       12.33     14.66 o 
   6   8   7       71.94       39.34     17.23 o 
   7   8   7      209.17      171.67     39.46 o 
   8   8   7       30.09       36.13     26.64 o 
   9   8   7       67.39       33.05     33.05 o 
  -5   9   7       63.58       79.92     53.89 o 
  -4   9   7        1.70        9.02     22.51 o 
  -3   9   7       97.39       59.24     18.94 o 
  -2   9   7      254.22      295.33     19.43 o 
  -1   9   7      539.48      593.59     44.99 o 
   0   9   7        2.50       10.89     11.07 o 
   1   9   7       44.72       33.85     10.72 o 
   2   9   7      437.42      473.52     27.82 o 
   3   9   7      327.15      340.57     22.14 o 
   4   9   7      105.70       78.50     16.68 o 
   5   9   7      187.32      162.10     32.99 o 
   6   9   7      408.09      419.69     33.57 o 
   7   9   7      171.08      143.80     29.85 o 
   8   9   7       16.73        6.29     23.43 o 
   9   9   7      452.93      387.25     58.33 o 
  -4  10   7        0.31       70.67     54.39 o 
  -2  10   7      211.94      200.04     22.94 o 
  -1  10   7      135.18      160.57     17.39 o 
   0  10   7      316.51      352.91     22.80 o 
   1  10   7      197.50      263.69     33.87 o 
   2  10   7       94.06       80.29     13.29 o 
   3  10   7      202.11      179.89     27.29 o 
   4  10   7     1051.94     1064.02     49.35 o 
   5  10   7      155.86      118.56     32.44 o 
   6  10   7      665.02      644.76     60.31 o 
   7  10   7       54.03       45.26     28.12 o 
   8  10   7       32.38       70.30     39.09 o 
   9  10   7       76.34       -1.60     28.24 o 
  -1  11   7       24.51       65.49     12.95 o 
   0  11   7       97.45      155.08     17.88 o 
   1  11   7       68.32       68.69     13.93 o 
   2  11   7      482.01      623.87     32.74 o 
   3  11   7      100.75       94.08     17.64 o 
   4  11   7        2.51       -4.19     12.18 o 
   5  11   7       80.37       97.43     29.97 o 
   7  11   7      336.95      363.08     53.89 o 
   8  11   7       25.45       22.08     37.86 o 
   1  12   7      173.83      237.53     29.97 o 
   2  12   7      591.39      767.06     60.12 o 
   3  12   7      295.04      309.24     30.04 o 
   4  12   7       45.09       34.71     18.32 o 
   5  12   7       60.55       43.34     24.31 o 
   6  12   7       41.80        9.62     32.19 o 
   7  12   7      335.71      271.81     51.80 o 
   2  13   7      112.05       93.85     48.71 o 
   3  13   7      199.87      188.81     26.90 o 
   4  13   7      452.50      595.21     99.46 o 
   5  13   7       76.20       32.74     23.29 o 
   6  13   7      222.22      205.42     37.42 o 
  -4  -8   8        5.50      -14.39     20.10 o 
  -3  -8   8       61.76       66.70     24.97 o 
  -2  -8   8       12.79        8.80     19.06 o 
  -1  -8   8      138.57      198.85     31.84 o 
   0  -8   8        0.31       19.95     22.32 o 
  -5  -7   8      508.89      542.39     73.50 o 
  -4  -7   8      116.17       90.65     27.63 o 
  -3  -7   8      214.99      192.09     89.47 o 
  -2  -7   8      114.25       92.50     38.85 o 
  -1  -7   8       55.66       33.97     17.70 o 
   0  -7   8      349.56      423.27    120.74 o 
  -6  -6   8      380.49      438.68     65.24 o 
  -5  -6   8       89.63       95.09     38.11 o 
  -4  -6   8      109.08      150.34     38.11 o 
  -3  -6   8        6.89       51.67     27.38 o 
  -2  -6   8      366.42      449.25    126.35 o 
  -1  -6   8      376.59      338.16     48.26 o 
   0  -6   8       15.48        8.35     11.16 o 
   1  -6   8      139.96      101.54     20.59 o 
   2  -6   8      548.57      540.13     42.26 o 
   3  -6   8      184.91      140.84     29.35 o 
  -7  -5   8        0.16       14.92     29.85 o 
  -6  -5   8       15.10       -6.41     22.57 o 
  -5  -5   8      510.77      593.45     59.20 o 
  -4  -5   8      168.95      199.79     34.53 o 
  -3  -5   8       16.62       16.69     16.21 o 
  -2  -5   8      545.12      538.19     31.89 o 
  -1  -5   8       93.76       82.53     31.34 o 
   0  -5   8      435.65      377.52     58.28 o 
   1  -5   8      117.57      115.81     13.35 o 
   2  -5   8        7.81        5.70     14.40 o 
   3  -5   8      127.48      103.72     26.02 o 
   4  -5   8      109.25       63.14     26.64 o 
  -7  -4   8        0.72       -1.73     29.97 o 
  -6  -4   8       86.68       66.23     30.71 o 
  -5  -4   8      607.26      682.25     65.24 o 
  -4  -4   8       85.42       74.45     23.42 o 
  -3  -4   8      700.05      671.05     68.76 o 
  -2  -4   8       42.28       39.48     25.90 o 
  -1  -4   8      226.58      227.64     44.47 o 
   0  -4   8        7.74       -8.45      8.45 o 
   1  -4   8       14.32        5.51     12.51 o 
   2  -4   8     1010.18     1156.28     53.75 o 
   3  -4   8       36.83       37.66     40.45 o 
   4  -4   8      267.80      264.83     32.60 o 
   5  -4   8       60.22       11.22     20.84 o 
   6  -4   8      399.69      495.02     38.59 o 
  -8  -3   8      298.83      214.22     62.28 o 
  -7  -3   8      136.53      125.55     46.86 o 
  -6  -3   8      160.22      131.22     34.04 o 
  -5  -3   8       15.28       -1.60     18.87 o 
  -4  -3   8      957.88     1082.73     56.28 o 
  -3  -3   8      637.50      587.49     42.98 o 
  -2  -3   8     2006.14     2241.41     87.68 o 
  -1  -3   8      261.87      225.62     25.77 o 
   0  -3   8      211.79      201.65     14.99 o 
   1  -3   8      706.73      825.48     57.48 o 
   2  -3   8      273.18      278.10     24.12 o 
   3  -3   8      296.28      278.70     25.25 o 
   4  -3   8       77.01       62.28     17.04 o 
   5  -3   8       55.92       36.81     15.81 o 
   6  -3   8        4.18       18.41     18.99 o 
   7  -3   8      694.54      797.06     55.08 o 
  -8  -2   8      227.08      222.24     56.98 o 
  -7  -2   8      423.64      542.52     70.67 o 
  -6  -2   8        1.32       34.04     24.30 o 
  -5  -2   8      873.35     1051.80     58.58 o 
  -4  -2   8       12.40        8.26     23.86 o 
  -3  -2   8     1844.95     2184.28     86.83 o 
  -2  -2   8       81.33       97.33     16.49 o 
  -1  -2   8     2943.94     3149.14    154.28 o 
   0  -2   8     1737.73     2054.88    203.31 o 
   1  -2   8       22.59        2.57     15.29 o 
   2  -2   8      502.21      485.96     37.68 o 
   3  -2   8      485.94      523.62     52.21 o 
   4  -2   8     1869.57     2168.76    130.50 o 
   5  -2   8      184.12      154.92     17.73 o 
   6  -2   8      254.66      231.63     25.52 o 
   7  -2   8       11.72       12.76     16.16 o 
  -8  -1   8      312.14      338.66     60.06 o 
  -7  -1   8        3.30        6.66     35.02 o 
  -6  -1   8      214.46      202.75     38.97 o 
  -5  -1   8       30.39       10.20     17.42 o 
  -4  -1   8      821.74      872.54     45.42 o 
  -3  -1   8     1103.22     1107.73     54.39 o 
  -2  -1   8      210.52      237.87     23.59 o 
  -1  -1   8      155.32      142.68     19.98 o 
   0  -1   8     2034.06     2289.34    159.79 o 
   1  -1   8      456.09      485.68     23.24 o 
   2  -1   8      439.53      467.38     29.11 o 
   3  -1   8        0.31        1.44     10.15 o 
   4  -1   8       95.62       74.15     10.13 o 
   5  -1   8       55.03       31.42     10.99 o 
   6  -1   8        0.99        6.93     15.10 o 
   7  -1   8      433.19      469.28     44.65 o 
   8  -1   8       25.07       15.61     21.15 o 
  -8   0   8       68.03       64.13     45.63 o 
  -7   0   8       30.15      -33.05     33.05 o 
  -6   0   8        2.72        6.41     30.71 o 
  -5   0   8       33.59       34.96     15.15 o 
  -4   0   8      432.38      525.73     35.71 o 
  -3   0   8       42.21       29.65     11.50 o 
  -2   0   8        0.63        2.14     10.69 o 
  -1   0   8       13.33       18.70      7.89 o 
   0   0   8      814.33      863.52     37.00 o 
   1   0   8      141.43      124.63     16.94 o 
   2   0   8     1581.83     1736.55     65.76 o 
   3   0   8      359.11      343.67     18.26 o 
   4   0   8       66.61       59.82     17.99 o 
   5   0   8       41.81       50.29     11.48 o 
   6   0   8      191.39      147.42     26.33 o 
   7   0   8       82.20       20.17     22.69 o 
  -8   1   8      511.08      470.37     74.98 o 
  -7   1   8      292.92      286.12     52.41 o 
  -6   1   8      423.93      464.70     54.76 o 
  -5   1   8      470.60      471.73     35.59 o 
  -4   1   8     1585.05     1867.74     68.93 o 
  -3   1   8     2472.80     2703.47    115.19 o 
  -2   1   8       49.10       55.13     12.04 o 
  -1   1   8     3190.92     3344.99    345.65 o 
   0   1   8       25.17       13.35      4.35 o 
   1   1   8     1786.69     1885.87    178.89 o 
   2   1   8     1169.55     1313.68     75.35 o 
   3   1   8     2764.88     3073.67    170.00 o 
   4   1   8     2060.34     2037.87     60.79 o 
   5   1   8       79.32       49.28     32.25 o 
   6   1   8      902.85     1007.03     53.54 o 
   7   1   8       24.45       36.50     28.49 o 
   8   1   8      368.91      373.44     51.06 o 
   9   1   8      344.54      376.15     55.99 o 
  -8   2   8       50.36       42.55     42.55 o 
  -7   2   8      547.39      557.56     66.60 o 
  -6   2   8      916.59     1111.43     88.55 o 
  -5   2   8      677.94      773.65     46.20 o 
  -4   2   8     2801.61     3343.40    114.92 o 
  -3   2   8        0.48       -9.33      9.41 o 
  -2   2   8     2044.55     1978.85    155.65 o 
  -1   2   8      401.82      434.10     81.42 o 
   0   2   8     4298.19     4419.66    532.43 o 
   1   2   8     1254.41     1366.34     58.95 o 
   3   2   8      395.96      404.53     18.88 o 
   4   2   8      390.35      411.87     39.46 o 
   5   2   8     3498.83     3666.93    105.87 o 
   6   2   8        3.46       25.88     17.70 o 
   7   2   8      147.70      152.47     24.13 o 
   8   2   8       32.30       13.94     31.08 o 
  -7   3   8       94.25       59.43     34.35 o 
  -6   3   8      109.00       39.94     44.52 o 
  -5   3   8      180.62      143.11     40.63 o 
  -4   3   8       49.79       52.50     16.38 o 
  -3   3   8     1429.48     1558.38    193.68 o 
  -2   3   8      301.16      262.30     33.70 o 
  -1   3   8     2183.84     2265.19    278.99 o 
   0   3   8      222.25      228.51     18.93 o 
   1   3   8      413.12      343.55     26.27 o 
   2   3   8      793.65      778.90    105.58 o 
   3   3   8        7.11       -0.08      9.52 o 
   4   3   8      197.85      172.93     23.43 o 
   5   3   8       49.93       27.05     13.46 o 
   6   3   8     1271.34     1457.98     92.00 o 
   7   3   8       16.86       -3.42     15.33 o 
   8   3   8      265.73      181.78     40.82 o 
   9   3   8       76.75       80.04     33.92 o 
  -7   4   8      120.76       38.66     71.16 o 
  -6   4   8        2.91       21.09     18.57 o 
  -5   4   8       23.85       15.75     13.97 o 
  -4   4   8      418.07      434.45     95.26 o 
  -3   4   8       44.15        7.84      9.02 o 
  -2   4   8      286.16      309.76     62.49 o 
  -1   4   8      428.91      404.30     47.72 o 
   0   4   8       58.63       33.60      8.93 o 
   1   4   8       41.85       29.14      7.68 o 
   2   4   8      180.29      144.99     24.17 o 
   3   4   8      348.51      280.70     23.45 o 
   4   4   8      173.88      164.61     15.58 o 
   5   4   8       13.55       30.43     26.82 o 
   6   4   8       23.26       24.18     15.75 o 
   7   4   8      694.71      722.71     48.90 o 
   8   4   8      385.38      187.33     40.94 o 
   9   4   8      262.91      232.47     51.18 o 
  -7   5   8      247.01      176.25     93.73 o 
  -6   5   8      122.42       90.53     59.07 o 
  -5   5   8       39.16       29.05     38.79 o 
  -4   5   8       16.02        0.97     10.28 o 
  -3   5   8     1058.14     1131.54    198.01 o 
  -2   5   8      674.19      629.66     57.01 o 
  -1   5   8        8.76        1.15      6.39 o 
   0   5   8     1844.12     2069.08     62.44 o 
   1   5   8      470.37      459.72    124.56 o 
   2   5   8      268.76      238.97     13.05 o 
   3   5   8      275.58      227.10     25.78 o 
   4   5   8     2667.17     2885.03    275.88 o 
   5   5   8      182.52      194.78     26.06 o 
   6   5   8      232.29      229.97     74.86 o 
   7   5   8      254.61      314.24     40.33 o 
   8   5   8      293.41      179.56     41.07 o 
   9   5   8     1189.00     1397.79    118.27 o 
  10   5   8       90.27       77.20     37.12 o 
  -6   6   8      204.70      134.35    112.29 o 
  -5   6   8        5.33       -5.26     11.10 o 
  -4   6   8     1158.80     1135.96    104.42 o 
  -3   6   8      413.75      464.01     49.60 o 
  -2   6   8      445.49      416.56     51.41 o 
  -1   6   8     2108.35     2127.75    150.10 o 
   0   6   8      386.05      386.46     43.68 o 
   1   6   8     5494.44     6461.56    966.21 o 
   2   6   8     1084.31     1071.65    111.59 o 
   3   6   8     3242.99     3650.10    144.11 o 
   4   6   8      406.21      460.82     31.50 o 
   5   6   8     1790.63     1853.90    170.32 o 
   6   6   8      800.09      774.28     49.04 o 
   7   6   8        0.16       43.04     22.32 o 
   8   6   8      649.00      619.35     65.12 o 
   9   6   8       33.35       63.76     42.05 o 
  10   6   8      807.24      839.12     93.73 o 
  -6   7   8       38.85       -6.72     58.77 o 
  -5   7   8      107.60      109.19     32.00 o 
  -4   7   8      392.09      381.94     24.65 o 
  -3   7   8       80.25       63.38     16.40 o 
  -2   7   8     1020.60     1033.95     84.45 o 
  -1   7   8      326.95      266.36     37.44 o 
   0   7   8      535.94      618.35    128.94 o 
   1   7   8       51.44       56.81     27.69 o 
   2   7   8     2819.15     2503.71    211.70 o 
   3   7   8     1769.81     1942.10     62.81 o 
   4   7   8      250.87      220.88     29.23 o 
   5   7   8      226.04      211.68     25.58 o 
   6   7   8        1.08      -13.58     13.58 o 
   7   7   8      580.15      611.21     62.40 o 
   8   7   8      355.48      218.91     48.59 o 
   9   7   8      453.15      417.34     63.88 o 
  -5   8   8       95.98      134.65     28.81 o 
  -4   8   8       21.41       41.04     15.70 o 
  -3   8   8       13.78        6.73     10.30 o 
  -2   8   8       91.97       90.99     19.06 o 
  -1   8   8      205.81      198.19     21.09 o 
   0   8   8      991.71      957.01    100.82 o 
   1   8   8       70.75       71.29     11.67 o 
   2   8   8      555.59      511.44     41.67 o 
   3   8   8       33.91       27.19     12.83 o 
   4   8   8      112.46       96.14     19.97 o 
   5   8   8       76.31       54.31     19.93 o 
   6   8   8      159.32      122.67     62.16 o 
   7   8   8       53.82       18.87     29.85 o 
   8   8   8       60.23       99.40     38.85 o 
  -4   9   8       47.82      -36.13     36.13 o 
  -3   9   8        0.71       -7.70     12.95 o 
  -2   9   8      111.78       73.46     31.51 o 
  -1   9   8       54.49       54.27     24.65 o 
   0   9   8       80.42       68.18     12.52 o 
   1   9   8      187.16      216.35     41.23 o 
   2   9   8        9.23        0.56      8.65 o 
   3   9   8       83.03       99.76     13.46 o 
   4   9   8      124.21      110.57     17.65 o 
   5   9   8      269.93      204.95     35.39 o 
   6   9   8      191.42      191.41     35.27 o 
   7   9   8       53.66       32.68     24.91 o 
   8   9   8       47.42      -27.75     35.52 o 
   9   9   8      193.61      246.16     54.02 o 
  -3  10   8      106.98      106.06     19.86 o 
  -2  10   8      126.33      125.69     15.08 o 
  -1  10   8       23.09       42.75     16.03 o 
   0  10   8      103.35      110.38     13.98 o 
   1  10   8       40.93       19.34     18.09 o 
   2  10   8     1668.12     1835.57    144.19 o 
   3  10   8      101.74       91.80     13.84 o 
   4  10   8      652.82      700.36     59.79 o 
   5  10   8       52.68       23.43     26.64 o 
   6  10   8     1439.55     1572.79    110.13 o 
   7  10   8      958.90      977.12     86.33 o 
   8  10   8      160.40       70.67     44.64 o 
   9  10   8      121.03      139.73     50.69 o 
  -1  11   8      447.55      582.23     56.24 o 
   0  11   8       13.07        0.12     11.46 o 
   1  11   8      616.68      769.90     46.93 o 
   2  11   8        0.40        3.87     10.24 o 
   3  11   8     2171.35     2606.51    109.09 o 
   4  11   8      393.10      404.84     40.08 o 
   5  11   8      953.09      927.67     80.04 o 
   6  11   8      631.00      629.09     69.31 o 
   7  11   8      517.46      601.59     64.25 o 
   8  11   8      437.25      390.33     60.55 o 
   0  12   8      502.72      664.98     63.51 o 
   1  12   8        8.19       24.05     16.03 o 
   2  12   8      166.92      171.36     22.39 o 
   3  12   8        1.11      -17.64     20.84 o 
   4  12   8      341.28      342.39     34.95 o 
   5  12   8       80.17       58.86     23.00 o 
   6  12   8       31.88      -34.78     34.78 o 
   7  12   8      247.58      229.39     50.44 o 
   2  13   8        4.11       10.44     18.19 o 
   3  13   8        8.41       -9.04     18.25 o 
   4  13   8        2.40      -18.61     18.61 o 
   5  13   8        9.25       17.37     25.73 o 
  -4  -7   9       39.47       68.45     28.37 o 
  -3  -7   9       29.13       -7.65     40.20 o 
  -2  -7   9       18.61        0.54     15.73 o 
  -1  -7   9      354.14      468.16    149.90 o 
   0  -7   9      316.12      240.36     61.91 o 
   1  -7   9       13.11        1.73     24.91 o 
  -5  -6   9       45.46       79.55     40.70 o 
  -4  -6   9       50.27       29.35     32.56 o 
  -3  -6   9       36.32       27.57     19.24 o 
  -2  -6   9      113.80       94.89     37.55 o 
  -1  -6   9       94.43       88.42     25.04 o 
   0  -6   9      129.30      124.51     24.86 o 
   1  -6   9       22.96        0.00     24.67 o 
   2  -6   9       19.25      -21.09     24.67 o 
  -6  -5   9       89.02       40.82     31.08 o 
  -5  -5   9       86.07       85.10     32.19 o 
  -4  -5   9       35.77       52.91     27.26 o 
  -3  -5   9      127.56      154.56     26.23 o 
  -2  -5   9       55.98       58.69     60.31 o 
  -1  -5   9        2.97       17.86      9.92 o 
   0  -5   9       85.44       58.46     37.91 o 
   1  -5   9      170.73      144.79     31.45 o 
   2  -5   9      399.46      334.22     47.36 o 
   3  -5   9      131.34       74.86     29.60 o 
   4  -5   9      116.85       75.97     30.46 o 
  -7  -4   9       30.92       56.98     36.87 o 
  -6  -4   9      251.10      334.34     50.81 o 
  -5  -4   9       60.76      -25.53     30.34 o 
  -4  -4   9      586.95      659.80     61.05 o 
  -3  -4   9       22.64       12.25     20.43 o 
  -2  -4   9      346.93      402.61     59.52 o 
  -1  -4   9      981.37      848.05    105.36 o 
   0  -4   9      185.52      157.59     35.53 o 
   1  -4   9      370.69      433.10     28.27 o 
   2  -4   9       29.36       -1.73     20.60 o 
   3  -4   9      625.83      681.30     48.65 o 
   4  -4   9      677.75      735.52     72.76 o 
   5  -4   9      125.40       86.45     31.08 o 
  -7  -3   9      252.95      305.73     60.68 o 
  -6  -3   9        5.32       11.47     24.42 o 
  -5  -3   9      447.79      459.52     53.03 o 
  -4  -3   9      123.56      145.28     34.78 o 
  -3  -3   9      231.78      298.49     86.14 o 
  -2  -3   9        7.53       32.28     14.85 o 
  -1  -3   9      252.34      297.72     30.79 o 
   0  -3   9     2607.13     3001.87    105.60 o 
   1  -3   9       41.98       29.36     12.37 o 
   2  -3   9      365.89      386.26     49.08 o 
   3  -3   9       57.53       -3.45     27.75 o 
   4  -3   9      846.13     1102.68     51.09 o 
   5  -3   9      390.92      331.13     50.19 o 
   6  -3   9      212.02      222.42     25.14 o 
  -7  -2   9       10.16      -41.93     41.93 o 
  -6  -2   9       42.01       34.29     27.75 o 
  -5  -2   9        0.78       23.93     28.74 o 
  -4  -2   9     2024.88     2224.46    138.37 o 
  -3  -2   9      406.43      416.14     35.89 o 
  -2  -2   9      115.80       91.03     28.30 o 
  -1  -2   9      312.79      303.01     36.57 o 
   0  -2   9      777.83      844.78     71.88 o 
   1  -2   9      638.80      756.47     53.92 o 
   2  -2   9      142.50      111.45     18.17 o 
   3  -2   9       90.99       80.40     17.54 o 
   4  -2   9       11.72        5.73     16.04 o 
   5  -2   9        9.97        6.61     10.00 o 
   6  -2   9       24.43       13.20     20.72 o 
   7  -2   9       49.49       58.86     21.30 o 
  -7  -1   9       89.89        9.99     36.87 o 
  -6  -1   9      108.31       58.70     27.75 o 
  -5  -1   9      126.55      111.73     36.75 o 
  -4  -1   9      450.04      495.10     38.85 o 
  -3  -1   9      151.21      119.34     23.05 o 
  -2  -1   9      809.89      859.70     44.18 o 
  -1  -1   9        1.59        0.46     11.72 o 
   0  -1   9      314.66      309.12     54.37 o 
   1  -1   9       59.16       38.07     15.66 o 
   2  -1   9      189.54      143.84     21.03 o 
   3  -1   9     1726.85     2080.44     68.43 o 
   4  -1   9      164.50      165.90     59.44 o 
   5  -1   9      459.13      481.82     51.30 o 
   6  -1   9       18.09       10.62     16.94 o 
   7  -1   9     1266.90     1310.41     81.57 o 
  -7   0   9       74.87       71.53     31.57 o 
  -6   0   9       15.04       35.76     30.96 o 
  -5   0   9      163.31      209.16     35.27 o 
  -4   0   9      351.99      356.58     29.47 o 
  -3   0   9     2697.20     3111.92    113.56 o 
  -2   0   9      327.37      321.31     27.69 o 
  -1   0   9     1929.22     2157.10    236.94 o 
   0   0   9     1079.43     1159.54     81.54 o 
   1   0   9      640.27      826.65     97.24 o 
   2   0   9       40.78       39.83     13.12 o 
   3   0   9      481.98      509.72     26.27 o 
   4   0   9      790.91      872.04     47.10 o 
   5   0   9      324.90      353.16     23.50 o 
   6   0   9      833.43      908.73     44.77 o 
   7   0   9       23.42        4.69     28.49 o 
   8   0   9      737.36      930.38     91.14 o 
  -7   1   9      111.60       84.11     34.65 o 
  -6   1   9      237.84      291.67     51.92 o 
  -5   1   9       65.38       46.53     17.34 o 
  -4   1   9      557.75      674.17     43.31 o 
  -3   1   9      158.46      179.54     23.23 o 
  -2   1   9     1628.61     1602.93    220.65 o 
  -1   1   9        0.23        0.69      6.70 o 
   0   1   9     3742.01     4188.29    420.05 o 
   1   1   9     1601.80     1635.74     70.39 o 
   3   1   9      341.90      301.15     34.59 o 
   4   1   9       87.77       93.21     14.07 o 
   5   1   9      278.61      271.44     21.96 o 
   6   1   9      174.85      142.79     40.76 o 
   7   1   9      865.53      942.84     77.94 o 
   8   1   9        1.86       37.00     38.60 o 
  -7   2   9      183.03      217.80     49.21 o 
  -6   2   9      100.56       66.23     29.11 o 
  -5   2   9      124.51       98.48     24.94 o 
  -4   2   9      871.59      913.58     96.73 o 
  -3   2   9      930.57     1029.85    138.93 o 
  -2   2   9       10.66       11.05     10.84 o 
  -1   2   9      120.10       87.30     10.96 o 
   0   2   9      246.78      222.88     10.60 o 
   1   2   9     2329.74     2732.45    330.09 o 
   2   2   9      172.42      118.49     11.11 o 
   3   2   9      744.20      811.94     62.49 o 
   4   2   9      258.33      281.70     18.28 o 
   5   2   9      107.72      102.78     26.21 o 
   6   2   9      530.50      519.26     41.38 o 
   7   2   9       78.62       38.60     25.78 o 
   8   2   9      555.43      528.58     67.46 o 
   9   2   9        7.21       30.34     30.34 o 
  -7   3   9      728.01      466.48    358.51 o 
  -6   3   9      176.58      108.83     71.04 o 
  -5   3   9      443.88      383.10     90.22 o 
  -4   3   9       16.86       29.41     12.59 o 
  -3   3   9      467.99      476.13     58.04 o 
  -2   3   9      675.47      628.09     68.63 o 
  -1   3   9      280.09      265.36     29.92 o 
   0   3   9      522.00      512.18     30.96 o 
   1   3   9      116.89       86.32     10.63 o 
   2   3   9      107.31       62.94      9.30 o 
   3   3   9        0.24        2.88      7.46 o 
   4   3   9      942.18     1066.72    151.01 o 
   5   3   9       17.83       25.33     13.61 o 
   6   3   9      245.27      179.96     22.95 o 
   7   3   9       45.48       56.48     35.52 o 
   8   3   9      681.61      758.34     73.01 o 
   9   3   9      315.37      211.51     46.12 o 
  -7   4   9       58.08      -13.20     26.39 o 
  -6   4   9      307.49      243.55    124.62 o 
  -5   4   9        1.66       -2.17     13.51 o 
  -4   4   9      230.92      287.31     75.24 o 
  -3   4   9      222.09      220.05     44.26 o 
  -2   4   9      586.73      619.28     88.18 o 
  -1   4   9        3.58       -2.24      6.53 o 
   0   4   9     1475.94     1609.05     75.04 o 
   1   4   9      687.96      638.64     56.89 o 
   2   4   9       34.73       16.62      9.09 o 
   3   4   9       86.42       43.17     27.63 o 
   4   4   9     1146.01     1226.49     70.60 o 
   5   4   9      960.10      942.77     40.35 o 
   6   4   9        0.60      -12.86     12.86 o 
   7   4   9       22.61       40.33     24.17 o 
   8   4   9        5.70        4.69     22.08 o 
   9   4   9      234.66      154.16     35.52 o 
  -6   5   9       15.07       13.61     17.99 o 
  -5   5   9        1.88       -1.73     16.90 o 
  -4   5   9       65.38       42.02     29.82 o 
  -3   5   9      170.89      191.31     26.30 o 
  -2   5   9       14.61       12.58      9.32 o 
  -1   5   9      180.10      183.03     27.11 o 
   0   5   9       40.95       28.88      9.72 o 
   1   5   9     1372.81     1384.57    126.91 o 
   2   5   9      366.62      327.39     20.40 o 
   3   5   9      351.28      328.34     28.11 o 
   4   5   9      499.75      575.60     38.51 o 
   5   5   9     2117.10     2250.67    112.17 o 
   6   5   9       47.50       38.11     19.30 o 
   7   5   9        3.66       24.17     30.59 o 
   8   5   9      223.67      170.07     42.55 o 
   9   5   9       16.62       34.04     30.96 o 
  -6   6   9       10.67       10.76     22.92 o 
  -5   6   9       56.17       31.45     23.49 o 
  -4   6   9       10.45       13.26     14.79 o 
  -3   6   9      113.95      111.38     18.51 o 
  -2   6   9     1050.41     1123.69    101.39 o 
  -1   6   9      258.94      236.40     18.41 o 
   0   6   9        2.53       -5.27     18.71 o 
   1   6   9     1196.17     1251.14    126.08 o 
   2   6   9      238.53      240.59     39.00 o 
   3   6   9      199.81      181.99     13.81 o 
   4   6   9       21.99       22.07     11.57 o 
   5   6   9      126.88       91.78     20.88 o 
   6   6   9       48.08       64.02     22.43 o 
   7   6   9      201.83      236.67     43.29 o 
   8   6   9       85.52       67.46     37.74 o 
   9   6   9      215.62      108.16     47.85 o 
  -5   7   9       58.63       43.24     21.91 o 
  -4   7   9       37.05       26.91     15.62 o 
  -3   7   9       75.90       77.88     15.01 o 
  -2   7   9     1122.61     1281.00    108.26 o 
  -1   7   9      723.75      790.32     52.03 o 
   0   7   9      355.22      395.23     45.68 o 
   1   7   9      479.29      469.78     82.75 o 
   2   7   9      261.12      256.91     18.64 o 
   3   7   9       28.32       43.84      8.57 o 
   4   7   9      607.09      624.33     48.34 o 
   5   7   9     1471.47     1731.25     81.01 o 
   6   7   9      279.90      280.13     31.92 o 
   7   7   9       58.14       27.01     23.80 o 
   8   7   9      158.45      129.49     45.26 o 
   9   7   9      347.76      272.31     52.41 o 
  -5   8   9      640.27      736.08    276.68 o 
  -4   8   9        4.58        5.39     18.91 o 
  -3   8   9      196.37      230.12     36.13 o 
  -2   8   9      321.69      336.33     29.07 o 
  -1   8   9      600.96      663.57     37.92 o 
   0   8   9      299.33      285.29     21.22 o 
   1   8   9      570.92      631.59     84.86 o 
   2   8   9     1304.57     1415.54     95.04 o 
   3   8   9       35.59       25.32      8.81 o 
   4   8   9       65.03       79.22     29.35 o 
   5   8   9        0.17       19.63     18.76 o 
   6   8   9       40.83       21.47     13.76 o 
   7   8   9      392.22      363.94     47.36 o 
   8   8   9      220.05      154.65     38.72 o 
   9   8   9       70.93       24.42     41.31 o 
  -4   9   9       13.84       29.67     18.45 o 
  -3   9   9       16.77        0.00     16.85 o 
  -2   9   9       82.97       77.57     15.73 o 
  -1   9   9      288.27      273.86     20.65 o 
   0   9   9        5.38       -4.89     15.54 o 
   1   9   9      192.46      199.79     37.88 o 
   2   9   9      200.36      205.53     30.64 o 
   3   9   9      748.84      833.65     68.24 o 
   4   9   9        0.47      -16.43     16.43 o 
   5   9   9       68.03       61.11     62.34 o 
   6   9   9       30.56       29.85     31.33 o 
   7   9   9       35.76       21.71     32.56 o 
   8   9   9       51.36       33.67     32.19 o 
   9   9   9       58.23       95.70     37.98 o 
  -3  10   9      174.32      120.12     24.54 o 
  -2  10   9       57.49       97.80     23.93 o 
  -1  10   9       68.45       30.65     13.01 o 
   0  10   9       14.44       11.68     11.40 o 
   1  10   9        9.95       30.51     14.38 o 
   2  10   9      322.62      352.05     50.29 o 
   3  10   9      752.08      782.09     76.38 o 
   4  10   9       99.27       79.63     21.37 o 
   5  10   9      310.76      251.48     63.76 o 
   6  10   9        8.24       18.62     23.31 o 
   7  10   9      195.26      201.02     38.48 o 
   8  10   9      137.93       56.24     30.46 o 
  -1  11   9      125.92      133.44     24.42 o 
   0  11   9       89.70       96.54     19.42 o 
   1  11   9      272.30      341.12     36.26 o 
   2  11   9      287.22      286.96     24.54 o 
   3  11   9      136.24      157.86     24.40 o 
   4  11   9      288.35      309.08     29.90 o 
   5  11   9       91.65       77.58     22.15 o 
   6  11   9     1201.87     1312.45     98.29 o 
   7  11   9       33.91       33.67     30.59 o 
   0  12   9      648.67      876.49     83.37 o 
   1  12   9      227.28      318.68     41.68 o 
   2  12   9      894.83     1151.26     87.56 o 
   3  12   9      464.88      547.41     43.95 o 
   4  12   9        7.15        8.44     14.73 o 
   5  12   9      428.06      494.69     41.38 o 
   6  12   9      336.61      279.99     45.63 o 
   7  12   9      915.83      984.03     95.95 o 
   2  13   9       20.49       21.46     24.79 o 
   3  13   9      468.71      593.64     49.87 o 
   4  13   9      322.27      419.24     40.12 o 
   5  13   9       27.14       20.94     28.00 o 
  -4  -6  10      166.60      194.12     50.32 o 
  -3  -6  10       49.98       -9.32     18.80 o 
  -2  -6  10      174.73      206.29     30.65 o 
  -1  -6  10      338.09      286.71     96.32 o 
   0  -6  10       13.92        8.27     20.18 o 
   1  -6  10       18.45       56.36     33.42 o 
   2  -6  10       20.53        0.00     28.24 o 
  -5  -5  10        2.25        1.60     26.27 o 
  -4  -5  10      118.28      147.99     42.79 o 
  -3  -5  10      169.37      126.53     45.01 o 
  -2  -5  10       53.30      -23.56     28.98 o 
  -1  -5  10       15.23       -1.89     13.59 o 
   0  -5  10      244.97      245.06     71.16 o 
   2  -5  10      170.67      160.57     36.75 o 
   3  -5  10       25.79      -28.00     28.00 o 
  -6  -4  10      301.47      283.53     49.95 o 
  -5  -4  10      119.29      132.21     45.75 o 
  -4  -4  10      218.00      256.77     47.23 o 
  -3  -4  10       91.62      114.94     31.20 o 
  -2  -4  10      309.53      280.12     36.57 o 
  -1  -4  10       81.12       53.31      8.88 o 
   0  -4  10       58.37       36.64     31.94 o 
   1  -4  10       12.07       25.78     25.90 o 
   2  -4  10      226.59      207.26     28.75 o 
   3  -4  10      182.75      187.33     34.78 o 
   4  -4  10      241.51      281.56     46.86 o 
   5  -4  10      146.39       86.21     36.50 o 
  -6  -3  10       56.05       44.64     31.45 o 
  -5  -3  10      406.57      486.03     63.76 o 
  -4  -3  10     1541.23     1958.81    138.00 o 
  -3  -3  10       13.58       45.51     26.02 o 
  -2  -3  10     1243.17     1459.03    137.26 o 
  -1  -3  10      132.38      145.66     23.54 o 
   0  -3  10      204.33      207.81     19.48 o 
   1  -3  10      474.50      516.60     60.25 o 
   3  -3  10     1339.01     1608.18    115.56 o 
   4  -3  10      140.07       98.05     34.41 o 
   5  -3  10      524.50      576.80     74.86 o 
  -7  -2  10      156.75       79.67     38.97 o 
  -6  -2  10        3.23      -23.19     36.38 o 
  -5  -2  10      450.72      540.67     57.22 o 
  -4  -2  10       13.07      -28.98     28.98 o 
  -3  -2  10      840.98      854.14     56.42 o 
  -2  -2  10       96.51       37.29     22.75 o 
  -1  -2  10     1280.23     1477.70    126.27 o 
   0  -2  10      649.36      667.51     36.94 o 
   1  -2  10      315.80      319.21     28.96 o 
   2  -2  10      270.59      271.47     40.64 o 
   4  -2  10      749.63      985.26     77.70 o 
   5  -2  10        0.31        5.06     27.13 o 
   6  -2  10      224.10      163.41     40.94 o 
  -7  -1  10        0.88      -13.57     30.46 o 
  -5  -1  10       40.09       11.35     21.09 o 
  -4  -1  10      296.75      343.10     45.26 o 
  -3  -1  10      331.73      305.37     31.07 o 
  -2  -1  10      459.65      485.75     35.22 o 
  -1  -1  10        3.48        2.74      6.63 o 
   0  -1  10      766.85      823.26     55.10 o 
   1  -1  10      752.49      838.04     75.41 o 
   2  -1  10        1.91       -8.14     16.16 o 
   3  -1  10       20.99       -5.02     13.63 o 
   4  -1  10        2.72       15.37     13.16 o 
   5  -1  10      388.42      341.51     41.01 o 
   6  -1  10       22.80       11.14     28.49 o 
   7  -1  10        0.72       47.03     23.38 o 
  -7   0  10        1.32       25.28     42.05 o 
  -6   0  10       23.68       44.52     28.00 o 
  -5   0  10      141.72      142.94     38.97 o 
  -4   0  10       72.27       83.99     25.90 o 
  -3   0  10      277.77      253.61     30.22 o 
  -2   0  10      275.18      219.41     54.04 o 
  -1   0  10      830.19      850.23     81.64 o 
   0   0  10      751.90      793.07     31.58 o 
   1   0  10       89.56       90.32     17.08 o 
   2   0  10      301.65      348.69     33.11 o 
   3   0  10        9.68        5.84     13.60 o 
   4   0  10      133.16      128.66     17.63 o 
   5   0  10      161.40      180.19     26.86 o 
   6   0  10      321.79      332.38     28.21 o 
   7   0  10      194.81      194.37     52.23 o 
  -7   1  10       39.18        5.06     38.48 o 
  -6   1  10        8.70       -8.26     24.67 o 
  -5   1  10      186.81      182.28     40.70 o 
  -4   1  10     1497.37     1790.34     99.40 o 
  -3   1  10     1023.77     1059.23    205.64 o 
  -2   1  10       87.54       43.73     19.25 o 
  -1   1  10     1324.10     1358.18    210.26 o 
   0   1  10      373.41      404.78     41.81 o 
   1   1  10     1933.96     2489.36    121.85 o 
   2   1  10      163.29      145.01     19.42 o 
   3   1  10     2700.55     3053.57    170.44 o 
   4   1  10      875.56      935.03     32.50 o 
   5   1  10      381.86      413.16     28.28 o 
   6   1  10      692.83      826.61     42.53 o 
   7   1  10      149.76      160.08     35.64 o 
   8   1  10      960.01     1191.22    113.83 o 
  -7   2  10      692.27      391.41    324.04 o 
  -6   2  10      214.16       98.21     97.80 o 
  -5   2  10      498.88      352.94    148.12 o 
  -4   2  10      803.57      802.36    186.33 o 
  -3   2  10      588.42      470.03    108.97 o 
  -2   2  10     1313.44     1261.26    173.65 o 
  -1   2  10       19.63       12.60      8.53 o 
   0   2  10     2622.73     3005.01    165.93 o 
   1   2  10     1178.80     1280.00    128.94 o 
   2   2  10     1286.37     1469.76     78.25 o 
   3   2  10      422.20      360.36     17.51 o 
   4   2  10     1271.09     1335.41     58.29 o 
   5   2  10     2903.26     3392.44    113.53 o 
   6   2  10      198.71      175.74     33.18 o 
   7   2  10      162.47       84.48     42.18 o 
   8   2  10        1.13       -9.50     26.76 o 
  -7   3  10        0.57      -14.68     38.48 o 
  -6   3  10       26.17        9.51     15.90 o 
  -5   3  10       97.76       49.14     40.33 o 
  -4   3  10      427.21      373.54     74.21 o 
  -3   3  10      581.08      616.91    103.91 o 
  -2   3  10       12.58        3.21     13.95 o 
  -1   3  10      196.12      157.45     33.87 o 
   0   3  10        5.30       32.35     15.96 o 
   1   3  10      476.17      505.20     32.70 o 
   2   3  10     1264.31     1298.29    145.06 o 
   3   3  10        5.53        5.55      9.91 o 
   4   3  10      283.78      270.87     17.57 o 
   5   3  10      675.51      752.79     46.20 o 
   6   3  10      353.50      410.73    120.49 o 
   7   3  10       45.21       64.99     27.63 o 
   8   3  10        6.12      -22.20     34.78 o 
   9   3  10        3.55      -15.42     43.04 o 
  -6   4  10       21.87       -9.56     20.29 o 
  -5   4  10       49.62        9.99     21.71 o 
  -4   4  10        0.68       23.15     16.79 o 
  -3   4  10      236.22      264.98     70.91 o 
  -2   4  10      182.19      175.63     29.45 o 
  -1   4  10      336.69      323.03     22.86 o 
   0   4  10       44.82       18.62     14.89 o 
   1   4  10      137.25      115.73     14.91 o 
   2   4  10       23.44       19.70     10.17 o 
   3   4  10       30.52       15.46      8.76 o 
   4   4  10      228.60      209.12     24.95 o 
   5   4  10      158.04       91.13     20.10 o 
   6   4  10       27.97       23.35     18.61 o 
   7   4  10      403.13      352.47     50.56 o 
   8   4  10      147.19      210.89     49.21 o 
   9   4  10        0.64       32.44     43.29 o 
  -6   5  10       38.64       17.91     22.44 o 
  -5   5  10        1.52      -12.89     22.19 o 
  -4   5  10       10.12       15.43     14.66 o 
  -3   5  10      281.86      250.66     23.71 o 
  -2   5  10      559.73      517.21     88.29 o 
  -1   5  10       97.10       71.13     10.79 o 
   0   5  10      415.05      421.47     28.74 o 
   1   5  10     1063.68     1062.50     66.31 o 
   2   5  10     2320.14     2171.65    272.18 o 
   3   5  10       15.02        6.17     19.80 o 
   4   5  10     1161.12     1341.68     82.63 o 
   5   5  10       33.47       -4.93     24.54 o 
   6   5  10      283.85      277.84     32.70 o 
   7   5  10      137.44      134.30     35.64 o 
   9   5  10      614.17      519.95     73.13 o 
  -6   6  10      412.47      297.53    268.30 o 
  -5   6  10       17.07       46.64     24.71 o 
  -4   6  10       89.42       41.82     23.75 o 
  -3   6  10       19.72       -1.89     11.65 o 
  -2   6  10      440.70      450.63     52.83 o 
  -1   6  10     1342.50     1372.03    123.45 o 
   0   6  10      522.79      522.25     27.15 o 
   1   6  10     1866.56     1993.05    154.98 o 
   2   6  10       69.59       85.39     28.65 o 
   3   6  10     2314.70     2677.00     91.79 o 
   4   6  10     1098.74     1057.31     54.86 o 
   5   6  10     1447.25     1455.51     90.03 o 
   6   6  10     1065.10     1256.83     87.81 o 
   7   6  10      109.00       75.60     30.59 o 
   8   6  10      791.37      835.42     81.15 o 
   9   6  10      130.89      125.05     38.60 o 
  -5   7  10      368.74      460.07    127.89 o 
  -4   7  10       29.75       16.96     24.11 o 
  -3   7  10     1225.24     1432.67    138.18 o 
  -2   7  10      645.97      657.72     63.92 o 
  -1   7  10      106.10      118.31     14.26 o 
   0   7  10       10.72       -5.14      8.69 o 
   1   7  10      415.19      432.78     48.60 o 
   2   7  10     2919.85     3008.26    317.88 o 
   3   7  10     1325.54     1387.70     96.76 o 
   4   7  10      362.14      365.41     48.04 o 
   5   7  10      236.12      183.46     41.75 o 
   6   7  10       63.66       48.34     33.92 o 
   7   7  10     1159.61     1243.88     98.54 o 
   8   7  10        2.52       -9.37     36.01 o 
   9   7  10      352.29      359.50     67.83 o 
  -4   8  10       51.85       49.74     26.07 o 
  -3   8  10        3.51      -10.76     20.20 o 
  -2   8  10      173.22      142.96     16.52 o 
  -1   8  10       62.11       47.62     11.26 o 
   0   8  10       34.18       -3.56     15.77 o 
   1   8  10       54.55       14.68     13.43 o 
   2   8  10       11.67       13.75     10.70 o 
   3   8  10      298.51      332.57     31.19 o 
   4   8  10      261.39      270.98     24.44 o 
   5   8  10        5.55       13.93     16.56 o 
   6   8  10       57.22       14.31     30.34 o 
   7   8  10        0.90        1.60     23.56 o 
   8   8  10       38.05       24.79     29.48 o 
   9   8  10        3.58       -1.48     28.98 o 
  -4   9  10        9.14        6.63     20.72 o 
  -3   9  10      110.04       67.41     20.96 o 
  -2   9  10      168.50      183.19     18.41 o 
  -1   9  10      529.67      669.03     41.73 o 
   0   9  10       65.78       51.15     15.89 o 
   1   9  10       25.60       38.24     13.51 o 
   2   9  10      201.89      190.37     26.30 o 
   3   9  10      177.55      195.04     17.27 o 
   4   9  10        5.43        0.49      9.02 o 
   5   9  10      393.30      443.48     42.73 o 
   6   9  10      158.63      116.30     33.05 o 
   7   9  10      132.39       58.95     28.00 o 
   8   9  10       78.02       -4.56     27.50 o 
  -3  10  10        9.76        4.32     21.83 o 
  -2  10  10       24.60       22.45     14.06 o 
  -1  10  10       87.03       81.65     21.34 o 
   0  10  10      646.48      711.73     46.85 o 
   1  10  10      185.36      208.31     40.08 o 
   2  10  10      589.22      626.57    109.37 o 
   3  10  10        4.26        1.48     18.00 o 
   4  10  10      614.30      632.08     48.03 o 
   5  10  10      145.31      145.71     21.31 o 
   6  10  10      973.17     1012.52     79.05 o 
   7  10  10      442.05      444.47     64.75 o 
   8  10  10      183.90       75.60     33.30 o 
  -2  11  10      268.48      307.21     39.59 o 
  -1  11  10      114.12       65.73     21.71 o 
   0  11  10      126.51      142.20     28.49 o 
   1  11  10       98.95       75.52     16.35 o 
   2  11  10      521.74      508.48     49.82 o 
   3  11  10      795.64      903.49     48.75 o 
   4  11  10        3.40        0.18     14.86 o 
   5  11  10       75.82      114.77     22.41 o 
   6  11  10       51.46       27.63     33.79 o 
   7  11  10      782.25      914.60     93.85 o 
   0  12  10       67.35      112.97     28.24 o 
   1  12  10      258.23      305.11     44.15 o 
   2  12  10        0.31        7.65     26.02 o 
   3  12  10      402.22      490.63     39.59 o 
   4  12  10      337.52      375.18     34.96 o 
   5  12  10        0.24        7.77     35.64 o 
   6  12  10       25.93       56.47     47.05 o 
   2  13  10       76.16      114.82     34.04 o 
   3  13  10       18.98       31.76     21.01 o 
   4  13  10      236.76      286.48     35.45 o 
  -4  -5  11       41.35       28.61     42.05 o 
  -3  -5  11      165.53      184.71     78.31 o 
  -2  -5  11       13.80        9.63     16.12 o 
  -1  -5  11      445.55      517.49     82.63 o 
   0  -5  11       80.43       85.29     21.11 o 
   2  -5  11      108.56       78.56     41.93 o 
  -5  -4  11        0.31        9.99     31.70 o 
  -4  -4  11       44.66        6.66     24.91 o 
  -3  -4  11       22.26       35.15     33.42 o 
  -2  -4  11       61.64      104.95     28.86 o 
  -1  -4  11       82.86      135.29     37.74 o 
   0  -4  11      122.68      138.03     30.34 o 
   1  -4  11        0.98        5.12     19.45 o 
   2  -4  11      367.08      375.41     58.95 o 
   3  -4  11      374.76      414.26     59.57 o 
   4  -4  11       18.14       17.39     36.50 o 
  -5  -3  11       47.18       31.57     39.83 o 
  -4  -3  11       28.01       36.26     28.12 o 
  -3  -3  11        1.46       21.58     26.52 o 
  -2  -3  11       16.42       28.66     21.52 o 
  -1  -3  11      220.63      248.50    115.56 o 
   0  -3  11      369.59      516.78    136.77 o 
   1  -3  11      117.34      200.65     37.49 o 
   2  -3  11        0.90        1.73     27.26 o 
   3  -3  11      408.43      436.21     63.88 o 
   4  -3  11       93.40       24.30     32.93 o 
   5  -3  11        0.21       32.44     35.76 o 
  -6  -2  11        7.94       15.17     42.05 o 
  -5  -2  11      396.73      493.31     66.47 o 
  -4  -2  11      177.92      184.13     37.86 o 
  -3  -2  11      593.90      747.86     66.60 o 
  -2  -2  11       27.56       46.74     30.09 o 
  -1  -2  11        3.85       -1.01     12.06 o 
   0  -2  11      562.57      641.92    108.65 o 
   1  -2  11       68.45       64.21     26.52 o 
   2  -2  11       35.86       23.56     30.34 o 
   3  -2  11        9.59        0.78     23.55 o 
   4  -2  11      190.02      154.28     36.01 o 
   5  -2  11      149.63       80.41     29.11 o 
   6  -2  11       35.67       34.78     34.78 o 
  -6  -1  11       36.76       37.00     31.94 o 
  -5  -1  11        1.50      -36.38     36.38 o 
  -4  -1  11      392.72      376.40     49.58 o 
  -3  -1  11       82.55       51.18     26.39 o 
  -2  -1  11       24.16       -0.10      8.89 o 
  -1  -1  11        6.30       -7.08     10.51 o 
   0  -1  11       28.22        1.30     13.97 o 
   1  -1  11      399.24      394.33     33.27 o 
   2  -1  11      111.89      112.04     21.28 o 
   3  -1  11      209.57      135.66     33.55 o 
   4  -1  11        9.11       -8.60     19.48 o 
   5  -1  11        0.84       25.04     16.99 o 
   6  -1  11      144.44       68.57     38.48 o 
  -6   0  11       36.61        6.66     38.60 o 
  -5   0  11        1.25      -19.86     24.79 o 
  -4   0  11        6.70      -19.73     19.73 o 
  -3   0  11      965.08     1250.79     90.52 o 
  -2   0  11      139.45       85.43     46.68 o 
  -1   0  11       47.82       34.26      7.03 o 
   0   0  11      267.71      231.13     16.77 o 
   1   0  11       18.24       32.89     16.24 o 
   2   0  11       80.12       54.88     19.98 o 
   3   0  11      200.98      193.17     28.33 o 
   4   0  11      749.16      949.04     62.59 o 
   5   0  11       67.51       35.16     36.01 o 
   6   0  11      161.67      136.08     23.56 o 
   7   0  11      101.32       69.21     21.93 o 
  -6   1  11        5.46        8.39     38.60 o 
  -5   1  11       19.73        8.26     33.18 o 
  -4   1  11        3.52       10.73     14.98 o 
  -3   1  11       12.00      -10.08     16.65 o 
  -2   1  11        4.38       -3.17     15.50 o 
  -1   1  11      210.03      131.07     48.53 o 
   0   1  11      198.86      205.70     27.38 o 
   1   1  11       89.35       77.81     16.43 o 
   2   1  11       15.49       21.03     13.33 o 
   3   1  11       13.22      -10.11     20.23 o 
   4   1  11       58.06       -5.30     33.05 o 
   5   1  11      111.73       94.18     20.90 o 
   6   1  11       97.92      104.62     18.64 o 
   7   1  11      139.53       96.57     36.01 o 
  -6   2  11       43.00       30.22     35.27 o 
  -5   2  11      435.66      300.26    296.48 o 
  -4   2  11      228.93      136.44     96.01 o 
  -3   2  11      255.09      225.33     69.65 o 
  -2   2  11      198.00      117.02     25.81 o 
  -1   2  11        5.72       -8.28      8.71 o 
   0   2  11      628.72      685.03     66.10 o 
   1   2  11      884.69      905.23     80.29 o 
   2   2  11       23.80        9.74     22.82 o 
   3   2  11       27.65       13.01     16.36 o 
   4   2  11        6.07       -2.12     13.05 o 
   5   2  11      244.78      260.50     22.84 o 
   6   2  11      341.05      262.56     46.99 o 
   7   2  11      283.31      243.08     47.73 o 
   8   2  11       68.39       57.22     31.82 o 
  -6   3  11        9.42       10.09     22.31 o 
  -5   3  11      132.13       47.90     21.26 o 
  -4   3  11      183.29       98.99     69.25 o 
  -3   3  11      464.68      534.45     36.62 o 
  -2   3  11      299.06      255.47     31.96 o 
  -1   3  11      243.83      272.78     54.36 o 
   0   3  11      344.66      373.04     31.14 o 
   1   3  11      340.72      377.79     63.64 o 
   2   3  11     1582.54     1725.97    106.55 o 
   3   3  11       39.09       32.75      8.42 o 
   4   3  11     1279.20     1455.96     48.06 o 
   5   3  11      219.56      196.71     18.01 o 
   6   3  11       81.67       59.94     28.37 o 
   7   3  11      199.35      142.94     34.53 o 
   8   3  11      300.70      249.37     57.72 o 
  -6   4  11      760.27      638.45    481.10 o 
  -5   4  11       14.39      -18.81     18.81 o 
  -4   4  11      154.07       72.10     67.34 o 
  -3   4  11      485.64      551.56     61.91 o 
  -2   4  11       73.36       56.43     12.30 o 
  -1   4  11      241.45      185.63     27.28 o 
   0   4  11       16.42       12.53     16.46 o 
   1   4  11      614.69      715.05     57.22 o 
   2   4  11       29.42       20.81     13.48 o 
   3   4  11      263.59      265.39     23.29 o 
   4   4  11      578.54      601.26     27.91 o 
   5   4  11      649.53      677.31     67.95 o 
   6   4  11      226.79      212.37     46.49 o 
   7   4  11        6.44       -6.54     22.94 o 
   8   4  11       45.02       -6.41     24.05 o 
  -6   5  11        6.68        4.16     24.47 o 
  -5   5  11      115.88       80.89     62.77 o 
  -4   5  11       19.45       12.62     18.70 o 
  -3   5  11       95.25       92.12     18.02 o 
  -2   5  11        6.02        4.89      9.55 o 
  -1   5  11       82.67       69.38     10.51 o 
   0   5  11       16.68       23.43     16.43 o 
   1   5  11      127.54      126.05     13.86 o 
   2   5  11      330.21      348.95     28.68 o 
   3   5  11       45.68       18.14     16.28 o 
   4   5  11        2.28        9.25      6.22 o 
   5   5  11     1233.50     1408.16     68.87 o 
   6   5  11       51.73       41.19     26.39 o 
   7   5  11        1.10      -34.29     34.29 o 
   8   5  11      105.52       92.62     46.37 o 
  -5   6  11        7.27       -7.42     21.75 o 
  -4   6  11       89.18       61.84     54.57 o 
  -3   6  11      523.04      543.73     39.43 o 
  -2   6  11      182.39      162.04     24.94 o 
  -1   6  11      304.98      241.65     43.39 o 
   0   6  11      169.76      228.80     26.91 o 
   1   6  11      868.49      898.65    144.17 o 
   2   6  11      234.41      222.35     53.34 o 
   3   6  11      133.70      102.22     18.07 o 
   4   6  11      775.39      838.39     34.48 o 
   5   6  11        4.53       27.76     18.24 o 
   6   6  11      405.95      384.78     50.93 o 
   7   6  11        5.41      -14.55     32.44 o 
   8   6  11      713.22      713.45     84.73 o 
   9   6  11       95.07        1.60     49.70 o 
  -5   7  11        5.81      -19.35     28.32 o 
  -4   7  11       28.99       25.56     21.21 o 
  -3   7  11       20.87       17.18     21.44 o 
  -2   7  11     1878.90     1851.75    289.50 o 
  -1   7  11      226.72      213.72     18.20 o 
   0   7  11     1060.88     1353.28    117.27 o 
   1   7  11      144.75      119.43     31.61 o 
   2   7  11     1529.44     1591.80    369.80 o 
   3   7  11       99.37       68.49     17.01 o 
   4   7  11       67.59       63.10     10.82 o 
   5   7  11      948.40     1008.32     78.81 o 
   6   7  11       25.63        9.74     22.69 o 
   7   7  11      512.16      492.45     61.29 o 
   8   7  11      207.93      160.70     45.75 o 
  -4   8  11       34.33       25.15     23.77 o 
  -3   8  11      496.03      246.04     51.43 o 
  -2   8  11        0.79      -13.05     13.05 o 
  -1   8  11     1388.72     1598.78     64.18 o 
   0   8  11      320.45      334.57     40.49 o 
   1   8  11      986.01     1104.27    104.82 o 
   2   8  11      914.54      945.78     68.95 o 
   3   8  11      159.43      140.32     17.94 o 
   4   8  11      950.66      990.85    111.18 o 
   5   8  11       34.13       28.86     24.05 o 
   6   8  11     1406.25     1503.11    104.46 o 
   7   8  11      378.77      291.42     44.52 o 
   8   8  11      447.88      499.72     67.34 o 
  -3   9  11       55.36       20.61     22.88 o 
  -2   9  11      236.70      257.51     40.82 o 
  -1   9  11      139.77      124.18     21.72 o 
   0   9  11        2.21       23.15     14.25 o 
   1   9  11      163.98      194.15     36.01 o 
   2   9  11      760.56      672.36     92.99 o 
   3   9  11      188.81      178.94     22.02 o 
   4   9  11       92.61       50.06     20.24 o 
   5   9  11        8.22       -3.89     13.29 o 
   6   9  11       29.62       47.36     28.37 o 
   7   9  11      209.23      187.21     46.86 o 
   8   9  11        0.58        6.17     32.19 o 
  -1  10  11        7.48       15.54     22.57 o 
   0  10  11       11.00        7.03     15.54 o 
   1  10  11       94.35       47.94     19.76 o 
   2  10  11      448.77      514.28     38.10 o 
   3  10  11      191.17      182.35     29.63 o 
   4  10  11       58.46       54.42     14.64 o 
   5  10  11        4.83       -6.38     13.71 o 
   6  10  11      235.01      236.05     42.05 o 
   7  10  11      238.87      153.54     49.21 o 
   8  10  11        0.49       13.57     34.78 o 
  -1  11  11      551.67      604.30     65.73 o 
   0  11  11       63.08       67.21     24.79 o 
   1  11  11      590.01      574.46     62.16 o 
   2  11  11       44.09        5.92     16.16 o 
   3  11  11     1812.89     2100.26    106.54 o 
   4  11  11      342.57      414.28     49.89 o 
   5  11  11      693.03      733.18     52.99 o 
   6  11  11      548.71      562.40     54.33 o 
   7  11  11       21.87      -40.94     40.94 o 
   0  12  11      610.56      641.92     69.19 o 
   1  12  11        6.73       11.59     24.54 o 
   2  12  11      476.72      483.94     59.07 o 
   3  12  11       66.20       59.20     24.42 o 
   4  12  11      195.59      221.73     27.71 o 
   5  12  11      117.10      104.25     24.68 o 
   6  12  11      757.56      934.51     65.13 o 
  -3  -4  12       44.01       30.59     39.09 o 
  -2  -4  12      437.00      443.24    175.80 o 
  -1  -4  12      654.21      775.08    137.45 o 
   0  -4  12       26.62       42.71     17.91 o 
   1  -4  12      451.96      379.23     70.42 o 
   2  -4  12       47.34       32.68     37.86 o 
  -4  -3  12      229.32      205.22     42.18 o 
  -3  -3  12      290.92      419.07     65.86 o 
  -2  -3  12      354.83      305.42    105.44 o 
  -1  -3  12      120.16       85.48     22.75 o 
   0  -3  12      967.78     1351.91    256.83 o 
   1  -3  12       37.56       18.56     16.74 o 
   3  -3  12      172.67      108.40     44.77 o 
   4  -3  12      286.36      224.33     52.29 o 
  -5  -2  12       22.69       11.84     30.34 o 
  -4  -2  12      264.65      291.42     57.10 o 
  -3  -2  12      401.58      462.23     63.88 o 
  -2  -2  12        1.44        5.51      8.67 o 
  -1  -2  12      232.99      248.18     50.87 o 
   0  -2  12       21.34       11.85     13.70 o 
   1  -2  12      668.14     1098.72     85.47 o 
   2  -2  12        0.68      -30.22     30.22 o 
   3  -2  12       98.71       79.79     39.09 o 
   4  -2  12      432.51      514.89     69.31 o 
   5  -2  12        5.17      -37.86     37.86 o 
  -5  -1  12       39.41       47.23     32.07 o 
  -4  -1  12        3.34       -8.39     25.04 o 
  -3  -1  12       21.60       -6.91     14.31 o 
  -2  -1  12       63.96      110.99     31.94 o 
  -1  -1  12       91.00       72.93     17.43 o 
   0  -1  12       89.61       59.82     15.33 o 
   1  -1  12       78.02       76.96     30.09 o 
   2  -1  12      321.82      341.62     41.93 o 
   3  -1  12      186.39      162.79     42.05 o 
   4  -1  12       44.64       37.49     35.76 o 
   5  -1  12       79.29       60.06     37.74 o 
  -6   0  12       20.22       41.07     37.61 o 
  -5   0  12      280.30      290.19     50.69 o 
  -4   0  12       21.39       38.30     20.43 o 
  -3   0  12        0.40      -20.10     20.10 o 
  -2   0  12      245.54      139.61     75.91 o 
  -1   0  12      278.41      289.27     40.45 o 
   0   0  12      259.26      270.70     18.04 o 
   1   0  12       32.69       22.74     18.68 o 
   2   0  12      208.58      176.01     33.36 o 
   3   0  12      707.56      710.99     72.21 o 
   4   0  12      138.68      121.35     38.85 o 
   5   0  12       51.76        8.51     34.04 o 
   6   0  12      257.97      218.54     57.72 o 
  -6   1  12       59.78       16.88     25.71 o 
  -5   1  12        1.90        4.86     33.05 o 
  -4   1  12     1137.32      934.99    475.37 o 
  -3   1  12       23.72        4.51     25.34 o 
  -2   1  12      424.62      297.85    160.76 o 
  -1   1  12       90.80       69.47     14.72 o 
   0   1  12      434.18      453.89     37.97 o 
   1   1  12      533.00      640.07     64.01 o 
   2   1  12      160.65      164.64     34.90 o 
   3   1  12      750.35      771.39     82.32 o 
   4   1  12       52.77       25.04     31.82 o 
   5   1  12      445.27      541.78     64.62 o 
   6   1  12      178.02      134.30     16.55 o 
   7   1  12      447.11      521.92     89.78 o 
  -6   2  12       20.91       71.90     46.25 o 
  -5   2  12       32.24        4.05     20.11 o 
  -4   2  12      122.94       58.50     53.77 o 
  -3   2  12      382.63      317.62    191.03 o 
  -2   2  12      136.41      104.54     18.32 o 
  -1   2  12       29.81       20.87     11.30 o 
   0   2  12      347.37      403.01     35.02 o 
   1   2  12       18.51        2.36     15.73 o 
   2   2  12      876.09      899.53     52.61 o 
   3   2  12        0.51        8.71     14.68 o 
   4   2  12      820.55     1001.29     77.33 o 
   5   2  12      632.74      758.85     42.62 o 
   6   2  12       61.32       47.76     32.44 o 
   7   2  12       57.26       24.91     38.23 o 
  -5   3  12       43.52        1.26     22.53 o 
  -4   3  12      315.01      166.05    142.07 o 
  -3   3  12        0.22      -11.45     11.45 o 
  -2   3  12        6.98      -11.94     11.94 o 
  -1   3  12        3.36        8.37     15.26 o 
   0   3  12       21.22       11.02     18.25 o 
   1   3  12      306.14      252.32     26.62 o 
   2   3  12      853.54      828.14     85.84 o 
   3   3  12        0.66      -15.26     18.99 o 
   4   3  12       82.57       51.54      9.27 o 
   5   3  12      429.08      535.24     92.68 o 
   6   3  12      112.88       91.81     24.97 o 
   7   3  12       24.49      -21.58     29.85 o 
   8   3  12        0.11      -14.55     42.05 o 
  -5   4  12       19.76        8.75     17.26 o 
  -4   4  12       57.72       28.46     19.52 o 
  -3   4  12      310.92      291.23    162.98 o 
  -2   4  12        3.41       12.95     11.96 o 
  -1   4  12       31.12        7.41      5.81 o 
   0   4  12      173.32      139.33     20.47 o 
   1   4  12      141.15      153.41     26.76 o 
   2   4  12      161.74      151.07     23.57 o 
   3   4  12       35.67       36.99     10.73 o 
   4   4  12       68.76       42.63     12.42 o 
   5   4  12       58.24       47.12     30.89 o 
   6   4  12      142.14      141.67     20.64 o 
   7   4  12      194.27      228.65     48.10 o 
   8   4  12       49.03      -42.18     42.18 o 
  -5   5  12       60.98        6.99     28.18 o 
  -4   5  12        5.77      -26.15     33.18 o 
  -3   5  12       50.60       11.28     13.52 o 
  -2   5  12      360.14      313.71     29.54 o 
  -1   5  12        6.78       10.70      7.03 o 
   0   5  12      119.36       62.85     17.91 o 
   1   5  12       82.24       39.34     24.07 o 
   2   5  12     1131.13     1191.35     88.05 o 
   3   5  12        1.18       12.37     16.88 o 
   4   5  12      216.06      255.20     23.17 o 
   5   5  12       51.14       65.87     14.00 o 
   6   5  12      118.64      101.38     36.63 o 
   7   5  12       27.91       32.93     39.59 o 
   8   5  12      390.63      260.10     63.14 o 
  -5   6  12        0.15      -12.33     40.70 o 
  -4   6  12        4.51      -25.53     25.53 o 
  -3   6  12       10.20       10.92     54.26 o 
  -2   6  12      188.81      165.68     24.70 o 
  -1   6  12       78.29       53.50     16.27 o 
   0   6  12      155.90      169.37     24.56 o 
   1   6  12      281.45      282.33     22.48 o 
   2   6  12        2.41        9.46     14.68 o 
   3   6  12     1131.99     1240.68    135.92 o 
   4   6  12      172.34      148.01     21.39 o 
   5   6  12      689.92      627.00     67.71 o 
   6   6  12      625.97      770.06     74.86 o 
   7   6  12      374.28      369.74     54.14 o 
   8   6  12      215.80      215.21     51.43 o 
  -4   7  12       14.68       -6.50     19.08 o 
  -3   7  12      240.51      185.26    105.01 o 
  -2   7  12       29.40       28.39     14.22 o 
  -1   7  12      126.13      124.08     31.51 o 
   0   7  12       63.97       85.59     17.72 o 
   1   7  12       37.76       60.48     17.50 o 
   2   7  12     1122.36     1085.97     71.06 o 
   3   7  12        3.12       -5.51     15.13 o 
   4   7  12      143.17      146.07     28.30 o 
   5   7  12       72.47       -1.60     30.83 o 
   6   7  12     1129.40     1196.28    102.36 o 
   7   7  12      467.31      336.81     60.06 o 
   8   7  12       51.99       15.91     25.41 o 
  -3   8  12       49.72       73.26     34.04 o 
  -2   8  12      760.82      833.75     59.07 o 
   0   8  12       93.45      119.22     21.48 o 
   1   8  12      108.72       52.66     35.64 o 
   2   8  12      227.92      165.14     38.48 o 
   3   8  12      550.47      549.55     99.28 o 
   4   8  12       96.75       95.09     31.70 o 
   5   8  12       82.65       53.52     14.87 o 
   6   8  12        0.77       -6.41     35.39 o 
   7   8  12      178.17       97.43     35.15 o 
   8   8  12        8.17        9.37     31.45 o 
  -3   9  12        3.99        7.96     25.03 o 
  -2   9  12      504.19      471.97     54.14 o 
  -1   9  12      406.69      539.68     64.75 o 
   0   9  12       54.38       32.81     19.36 o 
   1   9  12       42.55       43.09     41.38 o 
   2   9  12      112.42      117.29     17.51 o 
   3   9  12      778.23      879.05     83.39 o 
   4   9  12        2.81       15.54     27.50 o 
   5   9  12     1136.62     1232.04     92.00 o 
   6   9  12      184.84      160.20     46.00 o 
   7   9  12      471.39      330.02     63.02 o 
   8   9  12        0.33       27.87     47.97 o 
  -2  10  12       19.27        8.76     23.43 o 
   0  10  12      183.03      170.81     33.05 o 
   1  10  12      133.23      132.45     30.34 o 
   2  10  12        2.97       -1.48     16.16 o 
   3  10  12        1.53      -21.21     27.26 o 
   4  10  12      438.29      394.52     57.10 o 
   5  10  12        0.91       -0.55     16.94 o 
   6  10  12      282.16      324.13     36.71 o 
   7  10  12       96.87       83.37     38.60 o 
   0  11  12      249.22      264.54     44.77 o 
   1  11  12       83.31      100.02     29.72 o 
   2  11  12      235.56      226.92     39.59 o 
   3  11  12        4.54       50.81     28.49 o 
   4  11  12       11.22       -7.85     15.86 o 
   5  11  12       73.24       73.26     20.74 o 
   6  11  12      173.03      169.28     30.72 o 
   1  12  12      390.53      485.91     55.62 o 
   2  12  12      415.27      527.35     57.96 o 
   3  12  12      926.93     1311.59    104.70 o 
   4  12  12       35.42       43.61     20.95 o 
   5  12  12       83.26       81.10     25.68 o 
  -3  -3  13        0.31        6.69     19.77 o 
  -2  -3  13      276.55      296.08     99.16 o 
  -1  -3  13       84.24       77.05     21.44 o 
   0  -3  13      110.50       64.50     20.28 o 
   1  -3  13      124.64      112.72     45.51 o 
   2  -3  13      347.62      291.42     57.84 o 
  -4  -2  13        1.08      -39.09     39.09 o 
  -3  -2  13      378.63      465.44     67.95 o 
  -2  -2  13       11.95       -6.78     27.01 o 
  -1  -2  13      359.71      420.65     92.50 o 
   0  -2  13      386.57      415.43     87.01 o 
   1  -2  13       26.84       24.72     18.77 o 
   3  -2  13      258.61      171.55     40.82 o 
  -4  -1  13      741.32      808.04     95.58 o 
  -3  -1  13      129.53       65.70    103.90 o 
  -2  -1  13      158.39      126.87     57.47 o 
  -1  -1  13       83.89       76.50     35.33 o 
   0  -1  13      616.06      752.53    132.15 o 
   2  -1  13       46.30       26.52     24.91 o 
   3  -1  13       36.48      -26.89     33.55 o 
   4  -1  13        0.64       30.71     40.94 o 
  -5   0  13        0.39       10.78     22.63 o 
  -4   0  13       57.44       38.75     19.92 o 
  -3   0  13       10.41       25.84     14.64 o 
  -2   0  13       16.29        2.18     12.49 o 
  -1   0  13        3.32       37.00     33.67 o 
   0   0  13        0.94       28.49     30.09 o 
   1   0  13       49.55       77.94     28.24 o 
   2   0  13        4.26       -9.87     21.46 o 
   3   0  13       64.17       56.61     36.63 o 
   4   0  13       14.36       -3.33     23.68 o 
   5   0  13       79.01       75.35     46.25 o 
  -5   1  13        8.70        8.39     17.17 o 
  -4   1  13       52.75       20.10     19.77 o 
  -3   1  13      115.04      178.21     45.88 o 
  -2   1  13       48.10       33.30     39.83 o 
  -1   1  13      144.59      165.32     17.08 o 
   0   1  13       60.86       33.55     30.22 o 
   1   1  13      210.90      240.49     38.23 o 
   2   1  13       70.19       65.86     34.65 o 
   3   1  13      195.36      148.73     36.38 o 
   4   1  13      170.57      169.33     50.32 o 
   5   1  13        5.94        5.06     39.09 o 
   6   1  13        2.63      -15.29     27.26 o 
  -5   2  13      254.02       90.39     92.80 o 
  -4   2  13      167.99       37.92     72.76 o 
  -3   2  13       20.40       -6.04     14.82 o 
  -2   2  13      147.76      110.08     23.86 o 
  -1   2  13      356.99      383.28     81.27 o 
   0   2  13     1506.65     2021.95    129.86 o 
   1   2  13      164.67      142.69     31.57 o 
   2   2  13      299.19      346.80     49.58 o 
   3   2  13        2.39      -14.80     23.06 o 
   4   2  13      160.24      178.33     38.35 o 
   5   2  13      765.73      924.96     90.28 o 
   6   2  13        9.27      -11.84     40.82 o 
  -5   3  13        0.58       11.73     17.15 o 
  -4   3  13      345.00       20.84     27.75 o 
  -3   3  13      527.42      515.90    121.60 o 
  -2   3  13      149.25       87.10     23.12 o 
  -1   3  13      211.43      335.57     47.85 o 
   0   3  13      286.58      293.03     43.90 o 
   1   3  13     1261.12     1665.78    104.95 o 
   2   3  13      482.52      505.27     52.91 o 
   5   3  13       54.80       47.67     17.64 o 
   6   3  13      267.79      309.68     52.66 o 
   7   3  13        0.53      -43.66     43.66 o 
  -5   4  13       95.05      -22.46     43.84 o 
  -4   4  13       59.32       27.22     21.07 o 
  -3   4  13        1.14       11.74     18.19 o 
  -2   4  13      189.04      171.46    113.58 o 
   0   4  13       41.66       58.95     26.89 o 
   1   4  13      424.96      405.40     34.69 o 
   2   4  13       34.40       42.55     31.08 o 
   3   4  13      307.36      321.76     44.27 o 
   4   4  13       32.51       26.59     29.66 o 
   5   4  13      540.54      587.28     64.01 o 
   6   4  13      182.10      107.79     35.39 o 
   7   4  13       79.48       78.68     46.86 o 
  -4   5  13       29.39       -3.86     25.90 o 
  -3   5  13        2.41       22.11     18.78 o 
  -2   5  13        4.54        2.12      8.92 o 
  -1   5  13       67.16       74.98     37.49 o 
   0   5  13        1.08      -18.38     18.38 o 
   1   5  13       21.55       42.67     31.20 o 
   2   5  13       19.00        3.21     19.49 o 
   3   5  13       87.42       39.99     24.85 o 
   4   5  13      376.72      303.72     47.97 o 
   6   5  13        1.31        8.39     36.87 o 
   7   5  13        8.33      -15.05     43.29 o 
  -4   6  13      125.98       96.81     29.19 o 
  -3   6  13       73.41       18.08     25.56 o 
  -2   6  13       42.40       22.46     14.06 o 
  -1   6  13      105.11       79.42     30.46 o 
   0   6  13      112.80      176.97     34.78 o 
   1   6  13      356.65      564.72     57.35 o 
   2   6  13       71.81       71.02     50.87 o 
   3   6  13      141.32       95.76     20.60 o 
   4   6  13       27.65       26.76     18.38 o 
   5   6  13      793.80      908.31     80.16 o 
   6   6  13      176.05      217.80     54.88 o 
   7   6  13       77.56      100.88     49.58 o 
  -3   7  13      644.90      579.60    165.63 o 
  -2   7  13     1144.27     1115.50    247.27 o 
  -1   7  13       37.16        6.66     23.19 o 
   0   7  13       86.50       59.94     18.89 o 
   1   7  13      139.14      115.94     29.66 o 
   2   7  13     1211.19      875.13     83.37 o 
   3   7  13      579.78      513.25     77.57 o 
   4   7  13       54.47       37.12     22.57 o 
   5   7  13      483.63      473.90     36.97 o 
   6   7  13      140.94      175.99     42.79 o 
   7   7  13      768.95      947.40     98.91 o 
  -3   8  13       17.37       -6.76     21.93 o 
  -2   8  13      293.69      332.24     46.49 o 
  -1   8  13      422.71      473.21     59.94 o 
   1   8  13      648.64      830.98     70.79 o 
   2   8  13      247.41      237.84     28.75 o 
   3   8  13      106.72       83.21     21.29 o 
   4   8  13      294.83      191.16     41.56 o 
   5   8  13      274.43      263.46     24.36 o 
   6   8  13      791.35      897.82     82.01 o 
   7   8  13       29.12        1.60     30.71 o 
  -2   9  13      213.69      153.30     44.27 o 
  -1   9  13       46.52        1.48     30.83 o 
   0   9  13        2.74       -6.04     18.13 o 
   1   9  13       17.53       13.84     18.64 o 
   2   9  13      384.59      325.37     90.58 o 
   3   9  13       34.63       27.75     29.23 o 
   4   9  13       68.68       67.46     28.24 o 
   5   9  13       51.87       63.74     24.11 o 
   6   9  13        9.39       24.44     17.29 o 
   7   9  13      250.93      126.90     49.21 o 
   0  10  13      153.63      147.13     39.09 o 
   1  10  13       10.17       47.85     30.46 o 
   4  10  13      167.11      134.30     34.04 o 
   5  10  13        7.37        4.54     14.55 o 
   6  10  13      810.58      887.15     79.85 o 
   0  11  13       85.97      122.83     36.01 o 
   1  11  13        1.38       18.38     22.57 o 
   3  11  13      998.78     1125.61    112.47 o 
   4  11  13       38.33       13.69     34.90 o 
   5  11  13      194.94      273.54     52.41 o 
  -2  -2  14        7.38       10.11     28.74 o 
  -1  -2  14       70.21       93.98     41.93 o 
   0  -2  14       94.02      121.60     38.35 o 
   1  -2  14      146.79      237.41     53.28 o 
  -3  -1  14       80.91       22.08     32.31 o 
  -2  -1  14       20.12       33.78     17.11 o 
  -1  -1  14       69.09       68.73     47.73 o 
   0  -1  14       19.71       46.49     31.57 o 
   1  -1  14      105.08       77.81     23.92 o 
   2  -1  14       87.26        8.26     41.31 o 
   3  -1  14       59.87       43.66     35.27 o 
  -3   0  14       24.78        5.06     42.55 o 
  -2   0  14       47.58       39.06     15.01 o 
  -1   0  14      158.63      146.66     20.45 o 
   0   0  14      594.49      806.19     81.89 o 
   1   0  14       56.44       31.33     37.86 o 
   2   0  14       73.45       21.34     31.20 o 
   3   0  14      555.29      678.18     90.28 o 
   4   0  14      228.99      248.75     49.21 o 
  -4   1  14      259.04      177.40    175.31 o 
  -3   1  14       19.60       15.29     28.98 o 
  -2   1  14       19.30        2.05     22.94 o 
  -1   1  14        9.95        5.06      9.47 o 
   0   1  14       76.67       84.73     31.57 o 
   1   1  14      400.88      444.23     54.63 o 
   2   1  14      148.06       -4.93     37.74 o 
   5   1  14      412.38      387.37     63.39 o 
  -4   2  14      262.40      250.23     55.25 o 
  -3   2  14      508.98      544.91    164.27 o 
  -2   2  14       23.97        5.89     14.15 o 
  -1   2  14      302.11      429.43     55.74 o 
   0   2  14       92.11       35.02     35.02 o 
   1   2  14      106.80      126.78     37.86 o 
   2   2  14      111.49       31.08     36.01 o 
   3   2  14       67.65       34.53     26.39 o 
   4   2  14      162.30      232.10     45.14 o 
   5   2  14       67.27       -5.06     38.97 o 
  -4   3  14       36.22       35.01     20.20 o 
  -3   3  14      189.28      153.52     41.25 o 
  -2   3  14      143.99       80.25     29.04 o 
  -1   3  14       46.86       47.36     30.46 o 
   0   3  14      242.22      300.43     48.59 o 
   1   3  14        0.97       -5.50     20.60 o 
   2   3  14      250.08      202.87     42.67 o 
   4   3  14      160.50      194.49     41.68 o 
   5   3  14       45.94       -8.39     42.18 o 
   6   3  14        0.18        6.78     34.04 o 
  -4   4  14      114.54       46.99     26.15 o 
  -3   4  14      138.34       73.70     38.91 o 
  -2   4  14       10.67       10.30     16.92 o 
  -1   4  14      173.97      159.22     33.92 o 
   0   4  14      364.94      405.75     56.98 o 
   1   4  14      761.13     1044.82     64.48 o 
   2   4  14       17.46      -11.47     32.68 o 
   3   4  14      108.23      184.87     39.34 o 
   4   4  14      398.97      415.74     64.87 o 
   5   4  14      794.76     1049.15    106.80 o 
   6   4  14        5.12       -6.78     30.59 o 
  -3   5  14      279.28      238.49     90.89 o 
  -2   5  14      147.76       70.28     41.93 o 
  -1   5  14       56.97       28.74     25.41 o 
   0   5  14       17.00       31.57     24.91 o 
   2   5  14      470.45      708.76     72.15 o 
   3   5  14        9.39       16.93     12.20 o 
   4   5  14      161.59      121.52     36.38 o 
   5   5  14       15.87      -11.72     38.48 o 
   6   5  14      126.74      101.25     50.69 o 
   7   5  14        5.25       28.61     45.38 o 
  -3   6  14       76.09       42.02     23.95 o 
  -2   6  14       81.12       54.00     22.99 o 
  -1   6  14        0.04       -5.06     23.56 o 
   0   6  14       38.07       46.12     26.39 o 
   1   6  14      127.60      102.24     34.16 o 
   2   6  14      174.98      156.38     40.33 o 
   3   6  14        7.53      -32.44     32.44 o 
   4   6  14      246.16      202.27     26.67 o 
   5   6  14       54.28       88.06     44.89 o 
   6   6  14        1.97      -20.10     28.49 o 
   7   6  14        9.31        3.33     35.02 o 
  -3   7  14       63.81       38.88     25.59 o 
  -2   7  14      456.88      509.59     69.43 o 
  -1   7  14       47.46       51.30     37.98 o 
   0   7  14      171.83      184.87     47.11 o 
   1   7  14      277.76      366.04     57.72 o 
   2   7  14        0.00        3.28     18.74 o 
   3   7  14      318.88      355.55     56.24 o 
   4   7  14      171.93      167.63     27.13 o 
   5   7  14      429.63      533.64     67.83 o 
   6   7  14       77.04      -33.18     41.44 o 
   7   7  14        0.37        9.87     33.05 o 
  -2   8  14       24.32      -14.80     36.26 o 
  -1   8  14       96.29       68.03     26.58 o 
   1   8  14      254.71      270.33     45.51 o 
   3   8  14        0.91       34.95     18.03 o 
   4   8  14      303.69      285.50     49.82 o 
   5   8  14        3.26      -39.09     39.09 o 
   6   8  14      414.34      481.47     74.00 o 
  -1   9  14       98.86      106.92     40.33 o 
   0   9  14        3.35      -21.34     30.46 o 
   1   9  14       16.58       15.17     28.86 o 
   2   9  14        4.52       13.69     32.07 o 
   3   9  14      467.46      435.65    213.54 o 
   4   9  14       15.81       47.36     37.86 o 
   5   9  14       30.59       60.92     41.68 o 
   6   9  14       27.99       22.57     32.19 o 
   0  10  14       73.38      -26.27     35.02 o 
   1  10  14       25.77       -8.76     21.95 o 
   2  10  14        0.37       -8.88     29.72 o 
   3  10  14        5.47      -31.94     31.94 o 
   4  10  14       86.17      133.32     41.93 o 
   5  10  14       83.27       69.19     45.63 o 
   2  11  14        1.84       10.11     33.42 o 
   4  11  14        9.28       -6.04     41.07 o 
  -1   0  15       12.85      -14.92     28.24 o 
   0   0  15       36.06       39.46     34.53 o 
   1   0  15       19.42       11.21     23.96 o 
   2   0  15       12.49       27.87     31.08 o 
  -2   1  15       33.44       28.61     43.90 o 
  -1   1  15      318.16      351.48     61.79 o 
   0   1  15       56.74       23.06     28.00 o 
   1   1  15      178.04      145.28     50.69 o 
   2   1  15       71.53      125.67     48.96 o 
   3   1  15      171.42      183.02     54.51 o 
  -2   2  15        8.42        3.33     38.85 o 
  -1   2  15       25.63       43.41     31.70 o 
   0   2  15      696.35      955.29     86.58 o 
   1   2  15        2.90      -15.81     25.81 o 
   3   2  15       61.86       27.87     37.74 o 
   4   2  15      470.87      574.58     82.26 o 
  -3   3  15      430.77      563.61     75.85 o 
  -2   3  15       33.90       35.64     42.42 o 
  -1   3  15      523.22      464.20     72.27 o 
   0   3  15       61.13      105.81     44.64 o 
   1   3  15     1532.70     2104.43    125.38 o 
   2   3  15       14.13      -16.28     37.49 o 
   3   3  15      138.04      167.23     50.93 o 
   4   3  15      191.03      154.78     53.28 o 
   5   3  15      405.78      436.83     67.95 o 
  -3   4  15      205.30      191.53     33.55 o 
  -2   4  15      468.52      582.23     80.29 o 
  -1   4  15      122.64       67.21     33.55 o 
   0   4  15      216.22      256.64     54.76 o 
   1   4  15        6.47       40.94     37.61 o 
   3   4  15        7.26      -26.15     26.15 o 
   4   4  15       80.22      122.83     38.23 o 
   5   4  15       91.73       45.51     37.12 o 
  -2   5  15       83.61       42.55     34.04 o 
  -1   5  15        0.07        1.73     41.93 o 
   0   5  15       17.11       -4.93     23.19 o 
   1   5  15       12.75      -11.47     26.15 o 
   3   5  15      160.13      171.43     40.94 o 
   4   5  15      279.38      220.02     46.37 o 
   5   5  15       10.26        1.73     43.66 o 
  -2   6  15      421.81      412.04     61.29 o 
  -1   6  15       94.52       68.45     31.70 o 
   0   6  15      384.43      436.58     62.65 o 
   1   6  15      627.33      822.22     89.91 o 
   2   6  15        4.57       50.07     38.72 o 
   4   6  15      124.19       44.40     29.60 o 
   5   6  15      630.45      833.94     99.16 o 
  -1   7  15      157.59      210.77     52.78 o 
   0   7  15        0.57        0.29     21.26 o 
   1   7  15      308.86      397.24     57.96 o 
   2   7  15      830.85     1090.09    108.16 o 
   3   7  15        0.15        4.81     24.17 o 
   4   7  15      257.14      269.59     60.55 o 
   5   7  15       16.21      -28.24     29.85 o 
   6   7  15      268.09      301.04     66.97 o 
  -1   8  15      164.68      228.53     54.76 o 
   0   8  15       30.60       95.09     44.40 o 
   1   8  15      126.50      158.72     40.94 o 
   2   8  15       44.28       25.16     28.37 o 
   3   8  15      340.13      434.11     59.20 o 
   4   8  15        0.13       -4.81     30.71 o 
   5   8  15       24.43       26.27     44.27 o 
   0   9  15        0.06       24.54     35.27 o 
   1   9  15        8.25       -4.56     26.02 o 
   2   9  15       90.71       98.54     43.16 o 
   3   9  15        0.36       21.83     39.09 o 
   4   9  15        3.97      -28.61     39.71 o 
   5   9  15       49.07      142.07     50.07 o 
   2  10  15      151.07      165.26     45.14 o 
   3  10  15       17.56       39.83     36.75 o 
   0   2  16      177.17      335.08     68.82 o 
   1   2  16      110.31      103.68     32.33 o 
  -1   3  16       56.78       34.90     46.49 o 
   0   3  16      202.15      276.87     54.14 o 
   1   3  16       64.06        9.44     22.85 o 
   3   3  16       17.24      -26.15     29.48 o 
  -1   4  16       78.15       84.85     49.95 o 
   0   4  16      738.45      835.42     89.29 o 
   1   4  16      465.47      645.25     80.16 o 
   2   4  16       18.81        6.54     27.63 o 
   3   4  16      145.72      179.81     52.41 o 
   4   4  16       50.77        0.00     29.85 o 
   0   5  16        4.10       16.40     32.81 o 
   1   5  16      177.21      199.79     53.65 o 
   2   5  16      221.79      110.25     51.92 o 
   3   5  16        6.16       -4.93     31.08 o 
   4   5  16       69.89       63.02     53.03 o 
   0   6  16        1.07       12.64     31.11 o 
   1   6  16      279.73      283.04     55.13 o 
   2   6  16        7.54       -6.41     30.71 o 
   4   6  16       12.91       54.51     51.18 o 
   0   7  16      148.69      218.04     55.00 o 
   1   7  16       19.38       17.64     30.46 o 
   2   7  16      521.68      559.41     83.74 o 
   3   7  16       99.02       58.21     48.47 o 
   4   7  16      288.46      226.55     57.59 o 
   2   8  16      375.42      476.29     77.82 o 
   3   8  16       42.15       72.02     46.37 o 
                                                 
